# Supplementary material for: Crystal structure of (E)-4-hy­droxy-3-{1-[(4-hy­droxy­phen­yl)imino]­eth­yl}-6-methyl-2H-pyran-2-one
Source: Acta Crystallogr E Crystallogr Commun. 2015 Jul 11;71(Pt 8):o564–5. doi: 10.1107/S2056989015012840 (PMC4571398; doi:10.1107/S2056989015012840)
Supplement: Supplementary file 1 [file e-71-0o564-sup1.cif]

##############################################################################
#                                                                            #
# This CIF contains the data in a paper accepted for publication in          #
# Acta Crystallographica Section E. It conforms to the requirements of       #
# Notes for Authors for Acta Crystallographica Section E, and has been       #
# peer reviewed under the auspices of the IUCr Commission on Journals.       #
#                                                                            #
# Full details of the Crystallographic Information File format               #
# are given in the paper "The Crystallographic Information File (CIF):       #
# a New Standard Archive File for Crystallography" by S. R. Hall, F. H.      #
# Allen and I. D. Brown [Acta Cryst. (1991), A47, 655-685].                  #
#                                                                            #
# The current version of the core CIF dictionary is obtainable from          #
# ftp://ftp.iucr.org/pub/cif_core.dic.                                       #
#                                                                            #
# Software is freely available for graphical display of the structure(s)     #
# in this CIF. For information consult the CIF software page                 #
# http://www.iucr.org/resources/cif/software.                                #
#                                                                            #
# This file may be used for bona fide research purposes within the           #
# scientific community so long as proper attribution is given to the journal # 
# article from which it was obtained.                                        #
#                                                                            #
##############################################################################
data_I
_database_code_depnum_ccdc_archive 'CCDC 1410367'
_audit_creation_method     SHELXL97
_journal_date_recd_electronic     2015-07-01
_journal_date_accepted     2015-07-03
_journal_name_full     'Acta Crystallographica, Section E'
_journal_year     2015
_journal_volume     71
_journal_issue      8
_journal_page_first     o564
_journal_page_last     o565
_journal_paper_category     HO
_journal_paper_doi     10.1107/S2056989015012840
_journal_coeditor_code     HB7460
_publ_contact_author_name     'Dr S. Boufas'
_publ_contact_author_address
;
Universit\'e 20 Aout 1955
21000 Skikda
Algeria
;
_publ_contact_author_email     'boufas_sihem@yahoo.fr'
_publ_contact_author_fax     '0213 90 74 82'
_publ_contact_author_phone     '0213 94 97 67'
_publ_section_title
;\
Crystal structure of
(<i>E</i>)-4-hydroxy-3-{1-[(4-hydroxyphenyl)imino]ethyl}-6-methyl-2<i>H</i>-\
pyran-2-one
;
loop_
    _publ_author_name
    _publ_author_footnote
    _publ_author_address
    'Djedouani, Amel' .
;
Laboratoire de Physicochimie Analytique et Cristallochimie de Mat\'eriaux
Organom\'etalliques et Biomol\'eculaires,
Universit\'e de Constantine 1,
25000 Constantine,
Algeria
;
    'Boufas, Sihem ' .
;
Laboratoire de g\'enie m\'ecanique et mat\'eriaux
Facult\'e de Technologie
Universit\'e 20 Aout 1955
21000 Skikda,
Algeria
;
    'Cleymand, Franck' .
;
Institut Jean Lamour UMR 7198
Parc de Saurupt
CS 14234 F 54042 Nancy, France
;
    'Fran\,cois, Michel ' .
;
Institut Jean Lamour UMR 7198
Parc de Saurupt
CS 14234 F 54042 Nancy, France
;
    'Fleutot, Solenne ' .
;
Institut Jean Lamour UMR 7198
Parc de Saurupt
CS 14234 F 54042 Nancy, France
;
_chemical_name_systematic
;\
(<i>E</i>)-4-hydroxy-3-{1-[(4-hydroxyphenyl)imino]ethyl}-\
6-methyl-2<i>H</i>-pyran-2-one
;
_chemical_name_common     ?
_chemical_formula_moiety     'C14 H13 N O4'
_chemical_formula_sum     'C14 H13 N O4'
_chemical_formula_iupac     'C14 H13 N O4'
_chemical_formula_weight     259.26
_chemical_melting_point     ?
_symmetry_cell_setting     monoclinic
_symmetry_space_group_name_H-M     'P 21/c'
_symmetry_space_group_name_Hall     '-P 2ybc'
loop_
    _symmetry_equiv_pos_as_xyz
    x,y,z
    -x,y+1/2,-z+1/2
    -x,-y,-z
    x,-y-1/2,z-1/2
_cell_length_a     7.8730(5)
_cell_length_b     11.7930(8)
_cell_length_c     13.5330(8)
_cell_angle_alpha     90
_cell_angle_beta     99.896(2)
_cell_angle_gamma     90
_cell_volume     1237.79(14)
_cell_formula_units_Z     4
_cell_measurement_reflns_used     0
_cell_measurement_theta_min     2.91
_cell_measurement_theta_max     27.485
_cell_measurement_temperature     293(2)
_exptl_crystal_description     block
_exptl_crystal_colour     yellow
_exptl_crystal_size_max     0.10
_exptl_crystal_size_mid     0.06
_exptl_crystal_size_min     0.03
_exptl_crystal_density_diffrn     1.3911
_exptl_crystal_density_method     'not measured'
_exptl_crystal_F_000     544.3271
_exptl_absorpt_coefficient_mu     0.103
_exptl_absorpt_correction_type     multi-scan
_exptl_absorpt_process_details
;
(SADABS; Sheldrick, 2002)
;
_exptl_absorpt_correction_T_min     0.8752
_exptl_absorpt_correction_T_max     0.9472
_exptl_special_details
;
;
_diffrn_ambient_temperature     293(2)
_diffrn_radiation_type     MoK\a
_diffrn_radiation_wavelength     0.71073
_diffrn_radiation_source     'Enraf--Nonius FR590'
_diffrn_radiation_monochromator     graphite
_diffrn_measurement_device_type     'Nonius KappaCCD'
_diffrn_measurement_method     'CCD rotation images, thin slices'
_diffrn_detector_area_resol_mean     9
_diffrn_reflns_number     17976
_diffrn_reflns_av_R_equivalents     0.026
_diffrn_reflns_theta_min     2.31
_diffrn_reflns_theta_max     26.67
_diffrn_reflns_theta_full     26.665
_diffrn_measured_fraction_theta_max     0.9931
_diffrn_measured_fraction_theta_full     0.9931
_diffrn_reflns_limit_h_min     -9
_diffrn_reflns_limit_h_max     9
_diffrn_reflns_limit_k_min     -14
_diffrn_reflns_limit_k_max     14
_diffrn_reflns_limit_l_min     -17
_diffrn_reflns_limit_l_max     17
_diffrn_standards_number     0
_diffrn_standards_interval_count     .
_diffrn_standards_interval_time     .
_diffrn_standards_decay_%     .
_refine_special_details
;
;
_reflns_number_total     2582
_reflns_number_gt     2061
_reflns_threshold_expression     I>2\s(I)
_refine_ls_structure_factor_coef     Fsqd
_refine_ls_matrix_type     full
_refine_ls_R_factor_all     0.0601
_refine_ls_R_factor_gt     0.0472
_refine_ls_wR_factor_gt     0.1361
_refine_ls_wR_factor_ref     0.1476
_refine_ls_goodness_of_fit_ref     1.067
_refine_ls_restrained_S_all     1.067
_refine_ls_number_reflns     2582
_refine_ls_number_parameters     173
_refine_ls_number_restraints     0
_refine_ls_hydrogen_treatment     refall
_refine_ls_weighting_scheme     calc
_refine_ls_weighting_details
              'w=1/[\s^2^(Fo^2^)+(0.0655P)^2^+0.6848P] where P=(Fo^2^+2Fc^2^)/3'
_atom_sites_solution_hydrogens     geom
_atom_sites_solution_primary     direct
_atom_sites_solution_secondary     difmap
_refine_ls_shift/su_max     0.005
_refine_ls_shift/su_mean     0.001
_refine_diff_density_max     0.5375
_refine_diff_density_min     -0.3745
_refine_ls_extinction_method     none
_refine_ls_extinction_coef     ?
loop_
    _atom_type_symbol
    _atom_type_scat_dispersion_real
    _atom_type_scat_dispersion_imag
    _atom_type_scat_source
    H 0 0 'International Tables Volume C Table 6.1.1.4 (pp. 500-502)'
    C 0.00347 0.00161
                     'International Tables Volume C Table 6.1.1.4 (pp. 500-502)'
    O 0.01158 0.00611
                     'International Tables Volume C Table 6.1.1.4 (pp. 500-502)'
    N 0.00653 0.00323
                     'International Tables Volume C Table 6.1.1.4 (pp. 500-502)'
_computing_data_collection
;
COLLECT (Nonius, 2002)
;
_computing_cell_refinement
;
DENZO-SMN  (Otwinowski & Minor, 1997)
;
_computing_data_reduction
;
EvalCCD (Duisenberg <i>et al.</i>,  2003)
;
_computing_structure_solution
;
SIR97 (Altomare <i>et al.</i>,  1999)
;
_computing_structure_refinement
;
olex2.refine (Dolomanov <i>et al.</i>,  2009)
;
_computing_molecular_graphics
;
ORTEP-3 for Windows (Farrugia, 2012) and Mercury (Macrae <i>et al.</i>,
2006)
;
_computing_publication_material
;
WinGX (Farrugia, 2012) and PARST (Nardelli, 1995)
;
loop_
    _atom_site_type_symbol
    _atom_site_label
    _atom_site_fract_x
    _atom_site_fract_y
    _atom_site_fract_z
    _atom_site_U_iso_or_equiv
    _atom_site_adp_type
    _atom_site_occupancy
    O O1 0.6637(2) -0.08723(12) 0.50633(10) 0.0520(4) Uani 1
    H H1 0.6696(2) -0.05535(12) 0.45317(10) 0.0779(6) Uiso 1
    O O2 0.4993(2) 0.21003(13) -0.00201(10) 0.0543(4) Uani 1
    H H2 0.4624(2) 0.27519(13) -0.00450(10) 0.0815(7) Uiso 1
    O O3 1.0343(3) 0.20593(17) 0.65333(13) 0.0814(7) Uani 1
    O O4 0.92760(19) 0.08216(12) 0.74439(9) 0.0443(4) Uani 1
    C C1 0.6821(3) 0.11371(17) 0.29043(13) 0.0390(4) Uani 1
    C C2 0.7568(3) -0.07161(18) 0.67874(15) 0.0444(5) Uani 1
    H H2a 0.7031(3) -0.13959(18) 0.68968(15) 0.0533(6) Uiso 1
    C C3 0.6279(3) 0.07382(18) 0.11415(14) 0.0433(5) Uani 1
    H H3 0.6333(3) 0.02421(18) 0.06136(14) 0.0520(6) Uiso 1
    C C4 0.7488(3) -0.03156(16) 0.57810(14) 0.0391(4) Uani 1
    C C5 0.8305(3) 0.12191(16) 0.46720(14) 0.0382(4) Uani 1
    C C6 0.6138(3) 0.22135(17) 0.27136(14) 0.0416(5) Uani 1
    H H6 0.6089(3) 0.27092(17) 0.32425(14) 0.0499(6) Uiso 1
    C C7 0.5531(3) 0.25514(17) 0.17428(14) 0.0416(5) Uani 1
    H H7 0.5074(3) 0.32751(17) 0.16191(14) 0.0499(6) Uiso 1
    C C8 0.8390(3) -0.01396(17) 0.75665(14) 0.0407(5) Uani 1
    C C9 0.9259(3) 0.22691(19) 0.44950(16) 0.0489(5) Uani 1
    H H9a 0.9215(18) 0.2372(8) 0.37874(17) 0.0733(8) Uiso 1
    H H9b 0.8738(13) 0.2909(3) 0.4764(11) 0.0733(8) Uiso 1
    H H9c 1.0438(6) 0.2203(6) 0.4820(10) 0.0733(8) Uiso 1
    C C10 0.5598(3) 0.18172(17) 0.09476(13) 0.0389(4) Uani 1
    C C11 0.9398(3) 0.12553(18) 0.65006(15) 0.0454(5) Uani 1
    C C12 0.8492(3) -0.0416(2) 0.86465(15) 0.0554(6) Uani 1
    H H12a 0.9678(4) -0.0434(15) 0.8967(3) 0.0831(9) Uiso 1
    H H12b 0.789(2) 0.0151(9) 0.8959(3) 0.0831(9) Uiso 1
    H H12c 0.797(2) -0.1144(7) 0.87109(15) 0.0831(9) Uiso 1
    C C13 0.6877(3) 0.03998(17) 0.21150(15) 0.0419(5) Uani 1
    H H13 0.7319(3) -0.03271(17) 0.22414(15) 0.0502(6) Uiso 1
    C C14 0.8397(2) 0.07122(16) 0.56378(13) 0.0368(4) Uani 1
    N N1 0.7321(2) 0.07168(14) 0.39048(12) 0.0434(4) Uani 1
loop_
    _atom_site_aniso_label
    _atom_site_aniso_U_11
    _atom_site_aniso_U_22
    _atom_site_aniso_U_33
    _atom_site_aniso_U_12
    _atom_site_aniso_U_13
    _atom_site_aniso_U_23
    O1 0.0748(11) 0.0408(8) 0.0347(7) -0.0120(7) -0.0066(7) 0.0022(6)
    O2 0.0822(11) 0.0507(9) 0.0265(7) 0.0122(8) -0.0009(7) 0.0018(6)
    O3 0.1131(16) 0.0775(13) 0.0444(9) -0.0536(12) -0.0125(9) 0.0064(9)
    O4 0.0563(9) 0.0434(8) 0.0295(7) -0.0021(6) -0.0029(6) -0.0003(6)
    C1 0.0454(11) 0.0404(10) 0.0286(9) -0.0016(8) -0.0009(7) 0.0027(8)
    C2 0.0565(13) 0.0373(10) 0.0383(10) -0.0024(9) 0.0051(9) 0.0042(8)
    C3 0.0508(12) 0.0445(11) 0.0329(10) 0.0055(9) 0.0021(8) -0.0065(8)
    C4 0.0466(11) 0.0347(10) 0.0332(9) 0.0032(8) -0.0009(8) -0.0006(8)
    C5 0.0431(10) 0.0367(10) 0.0329(9) 0.0046(8) 0.0012(8) 0.0004(8)
    C6 0.0557(12) 0.0394(10) 0.0290(9) 0.0000(9) 0.0052(8) -0.0029(8)
    C7 0.0532(12) 0.0359(10) 0.0343(10) 0.0040(9) 0.0036(8) 0.0028(8)
    C8 0.0475(11) 0.0389(10) 0.0346(10) 0.0077(8) 0.0046(8) 0.0027(8)
    C9 0.0536(13) 0.0506(12) 0.0397(11) -0.0060(10) 0.0007(9) 0.0079(9)
    C10 0.0451(11) 0.0425(11) 0.0275(9) 0.0004(8) 0.0018(7) 0.0032(8)
    C11 0.0555(13) 0.0423(11) 0.0348(10) -0.0052(10) -0.0028(9) 0.0032(8)
    C12 0.0773(16) 0.0557(14) 0.0329(11) 0.0044(12) 0.0088(10) 0.0034(9)
    C13 0.0462(11) 0.0379(10) 0.0385(10) 0.0066(8) -0.0008(8) 0.0005(8)
    C14 0.0439(11) 0.0336(9) 0.0306(9) 0.0029(8) -0.0002(8) 0.0021(7)
    N1 0.0560(10) 0.0414(9) 0.0290(8) -0.0014(8) -0.0033(7) 0.0036(7)
loop_
    _geom_bond_atom_site_label_1
    _geom_bond_atom_site_label_2
    _geom_bond_site_symmetry_2
    _geom_bond_distance
    _geom_bond_publ_flag
    O1 H1 . 0.82 ?
    O1 C4 . 1.265(2) ?
    O2 H2 . 0.82 ?
    O2 C10 . 1.356(2) ?
    O3 C11 . 1.201(3) ?
    O4 C8 . 1.356(2) ?
    O4 C11 . 1.394(2) ?
    C1 C6 . 1.385(3) ?
    C1 C13 . 1.384(3) ?
    C1 N1 . 1.432(2) ?
    C2 H2a . 0.93 ?
    C2 C4 . 1.433(3) ?
    C2 C8 . 1.326(3) ?
    C3 H3 . 0.93 ?
    C3 C10 . 1.388(3) ?
    C3 C13 . 1.380(3) ?
    C4 C14 . 1.438(3) ?
    C5 C9 . 1.489(3) ?
    C5 C14 . 1.428(3) ?
    C5 N1 . 1.324(2) ?
    C6 H6 . 0.93 ?
    C6 C7 . 1.377(3) ?
    C7 H7 . 0.93 ?
    C7 C10 . 1.389(3) ?
    C8 C12 . 1.486(3) ?
    C9 H9a . 0.96 ?
    C9 H9b . 0.96 ?
    C9 H9c . 0.96 ?
    C11 C14 . 1.442(3) ?
    C12 H12a . 0.96 ?
    C12 H12b . 0.96 ?
    C12 H12c . 0.96 ?
    C13 H13 . 0.93 ?
loop_
    _geom_angle_atom_site_label_1
    _geom_angle_atom_site_label_2
    _geom_angle_atom_site_label_3
    _geom_angle_site_symmetry_1
    _geom_angle_site_symmetry_3
    _geom_angle
    _geom_angle_publ_flag
    C4 O1 H1 . . 109.5 ?
    C10 O2 H2 . . 109.5 ?
    C11 O4 C8 . . 122.46(15) ?
    C13 C1 C6 . . 119.66(17) ?
    N1 C1 C6 . . 121.88(17) ?
    N1 C1 C13 . . 118.18(18) ?
    C4 C2 H2a . . 119.25(12) ?
    C8 C2 H2a . . 119.25(12) ?
    C8 C2 C4 . . 121.5(2) ?
    C10 C3 H3 . . 119.90(11) ?
    C13 C3 H3 . . 119.90(12) ?
    C13 C3 C10 . . 120.19(18) ?
    C2 C4 O1 . . 119.33(18) ?
    C14 C4 O1 . . 122.99(17) ?
    C14 C4 C2 . . 117.68(17) ?
    C14 C5 C9 . . 123.23(17) ?
    N1 C5 C9 . . 119.29(17) ?
    N1 C5 C14 . . 117.48(18) ?
    H6 C6 C1 . . 119.91(11) ?
    C7 C6 C1 . . 120.17(18) ?
    C7 C6 H6 . . 119.91(12) ?
    H7 C7 C6 . . 119.82(12) ?
    C10 C7 C6 . . 120.36(18) ?
    C10 C7 H7 . . 119.82(11) ?
    C2 C8 O4 . . 121.50(18) ?
    C12 C8 O4 . . 111.21(18) ?
    C12 C8 C2 . . 127.3(2) ?
    H9a C9 C5 . . 109.5 ?
    H9b C9 C5 . . 109.5 ?
    H9b C9 H9a . . 109.5 ?
    H9c C9 C5 . . 109.5 ?
    H9c C9 H9a . . 109.5 ?
    H9c C9 H9b . . 109.5 ?
    C3 C10 O2 . . 117.93(17) ?
    C7 C10 O2 . . 122.75(18) ?
    C7 C10 C3 . . 119.31(17) ?
    O4 C11 O3 . . 113.30(18) ?
    C14 C11 O3 . . 129.00(19) ?
    C14 C11 O4 . . 117.69(18) ?
    H12a C12 C8 . . 109.5 ?
    H12b C12 C8 . . 109.5 ?
    H12b C12 H12a . . 109.5 ?
    H12c C12 C8 . . 109.5 ?
    H12c C12 H12a . . 109.5 ?
    H12c C12 H12b . . 109.5 ?
    C3 C13 C1 . . 120.30(18) ?
    H13 C13 C1 . . 119.85(11) ?
    H13 C13 C3 . . 119.85(12) ?
    C5 C14 C4 . . 121.89(17) ?
    C11 C14 C4 . . 118.74(17) ?
    C11 C14 C5 . . 119.35(18) ?
    C5 N1 C1 . . 127.99(17) ?
loop_
    _geom_hbond_atom_site_label_D
    _geom_hbond_atom_site_label_H
    _geom_hbond_atom_site_label_A
    _geom_hbond_site_symmetry_A
    _geom_hbond_distance_DH
    _geom_hbond_distance_HA
    _geom_hbond_distance_DA
    _geom_hbond_angle_DHA
    _geom_hbond_publ_flag
    O1 H1 N1 1_555 0.82 1.83 2.560(2) 147 yes
    O2 H2 O1 2_655 0.82 1.90 2.710(2) 169 yes
    C12 H12B O3 2_746 0.96 2.55 3.137(3) 120 yes
