# Supplementary material for: Crystal structure of (E)-4-hy­droxy-3-{1-[(4-hy­droxy­phen­yl)imino]­eth­yl}-6-methyl-2H-pyran-2-one
Source: Acta Crystallogr E Crystallogr Commun. 2015 Jul 11;71(Pt 8):o564–5. doi: 10.1107/S2056989015012840 (PMC4571398; doi:10.1107/S2056989015012840)
Supplement: Supplementary file 2 [file e-71-0o564-Isup2.hkl]

#
# h,k,l, Fc-squared, Fo-squared, sigma(Fo-squared) and status flag
#
data_I
_shelx_title ' sir: ---- SF-OH P21/c'
_shelx_refln_list_code          4
_shelx_F_calc_maximum      142.91
_exptl_crystal_F_000       544.00
_reflns_d_resolution_high  0.7919
 
loop_
 _symmetry_equiv_pos_as_xyz
 'x, y, z'
 '-x, y+1/2, -z+1/2'
 '-x, -y, -z'
 'x, -y-1/2, z-1/2'
 
_cell_length_a     7.8730
_cell_length_b    11.7930
_cell_length_c    13.5330
_cell_angle_alpha  90.000
_cell_angle_beta   99.896
_cell_angle_gamma  90.000
 
_shelx_F_squared_multiplier     1.000
 
loop_
 _refln_index_h
 _refln_index_k
 _refln_index_l
 _refln_F_squared_calc
 _refln_F_squared_meas
 _refln_F_squared_sigma
 _refln_observed_status
   1   0   0       14.36       14.07      0.48 o
   2   0   0       58.08       49.43      2.39 o
   3   0   0       91.57       87.46      2.12 o
   4   0   0        3.63        6.29      0.80 o
   5   0   0      249.45      264.32      5.66 o
   6   0   0       13.15       11.01      1.38 o
   7   0   0        1.66        1.28      2.66 o
   8   0   0       54.41       53.92      4.36 o
   9   0   0       53.89       62.25      5.20 o
   1   1   0     4305.42     4054.19     37.27 o
   2   1   0      133.50      136.50      1.26 o
   3   1   0     3037.34     2948.35     19.35 o
   4   1   0       51.99       53.81      1.30 o
   5   1   0       56.85       52.10      1.56 o
   6   1   0       13.39       18.88      1.16 o
   7   1   0       11.44       13.33      1.75 o
   8   1   0        0.45        0.33      1.37 o
   9   1   0       16.46       18.26      2.36 o
   0   2   0     1265.06     1253.28     12.19 o
   1   2   0     1933.44     1797.29     14.54 o
   2   2   0    18841.55    19271.26    119.49 o
   3   2   0       99.30       88.91      1.21 o
   4   2   0      154.07      147.95      2.07 o
   5   2   0       13.03       15.51      0.86 o
   6   2   0       55.48       56.24      1.65 o
   7   2   0       22.45       27.24      2.21 o
   8   2   0       10.26       11.58      1.91 o
   9   2   0       12.05       11.27      2.21 o
   1   3   0       28.57       60.79      0.75 o
   2   3   0     1073.81     1008.10      6.58 o
   3   3   0        1.10        0.85      0.85 o
   4   3   0      645.47      671.58      7.04 o
   5   3   0       19.15       27.62      1.48 o
   6   3   0        8.44        9.22      1.22 o
   7   3   0       66.85       62.54      3.09 o
   8   3   0       39.76       38.97      3.60 o
   9   3   0        9.02       30.15      2.67 o
   0   4   0      589.96      652.50      6.88 o
   1   4   0      309.28      313.17      2.94 o
   2   4   0      807.68      819.50      5.36 o
   3   4   0      388.09      366.80      3.37 o
   4   4   0       74.37       83.85      1.57 o
   5   4   0       41.66       37.39      2.19 o
   6   4   0       12.08       11.76      1.20 o
   7   4   0       18.95       17.11      2.37 o
   8   4   0       33.88       35.21      2.80 o
   9   4   0        0.37        0.35      1.64 o
   1   5   0        2.55        8.04      0.40 o
   2   5   0      299.87      341.02      2.98 o
   3   5   0      454.53      523.70      5.77 o
   4   5   0       96.68      105.47      2.14 o
   6   5   0        2.06        1.11      0.96 o
   7   5   0        1.31       -1.00      1.74 o
   8   5   0        0.79        1.34      1.52 o
   9   5   0        8.26        8.20      2.11 o
   0   6   0     5153.18     5307.68     51.02 o
   1   6   0        2.28        0.06      0.35 o
   2   6   0       54.73       54.27      0.93 o
   3   6   0      479.27      468.27      4.85 o
   4   6   0       17.70       18.18      1.16 o
   5   6   0       19.79       20.37      1.86 o
   7   6   0       29.49       27.83      2.36 o
   8   6   0        0.27        2.78      1.61 o
   1   7   0      612.88      700.80      5.61 o
   2   7   0      791.31      807.15      6.26 o
   3   7   0      147.28      133.02      1.93 o
   4   7   0        0.00       -0.26      0.59 o
   5   7   0       37.19       40.65      1.77 o
   6   7   0       10.13        9.97      1.32 o
   8   7   0        4.71        4.61      1.67 o
   0   8   0      367.60      345.82      5.22 o
   1   8   0       55.51       51.90      1.32 o
   2   8   0       25.14       25.60      0.92 o
   3   8   0       16.75       15.49      0.90 o
   4   8   0       31.01       32.44      1.43 o
   5   8   0        1.69        1.59      0.86 o
   6   8   0       28.51       27.23      1.79 o
   7   8   0        0.55       -1.82      1.82 o
   8   8   0       23.77       44.27      3.87 o
   1   9   0       19.22       26.52      1.26 o
   2   9   0      121.56      128.81      2.09 o
   3   9   0        9.83       13.71      1.05 o
   4   9   0       61.31       65.99      2.69 o
   5   9   0        1.46        0.83      1.10 o
   6   9   0        0.85        9.06      1.48 o
   7   9   0       37.94       37.46      3.54 o
   0  10   0       48.84       62.74      2.50 o
   1  10   0        1.09        1.30      0.80 o
   2  10   0       59.47       53.58      1.71 o
   3  10   0        9.04        9.49      1.25 o
   4  10   0        2.01       -0.89      0.92 o
   5  10   0        1.37        4.46      1.40 o
   6  10   0       19.01       17.88      3.63 o
   7  10   0       11.21       16.27      2.99 o
   1  11   0       25.51       25.76      1.57 o
   2  11   0       32.34       30.99      1.53 o
   3  11   0       14.79       14.69      1.40 o
   4  11   0       26.03       25.11      1.78 o
   5  11   0       18.54       14.02      1.60 o
   6  11   0        4.27        4.07      1.55 o
   0  12   0        2.12        4.69      1.28 o
   1  12   0       10.95       11.50      1.49 o
   2  12   0        0.50        1.08      1.41 o
   3  12   0        0.48        1.17      1.20 o
   4  12   0       15.51       15.90      1.86 o
   5  12   0        1.37        0.62      2.15 o
   1  13   0       56.06       46.95      2.74 o
   2  13   0        7.87        7.35      1.80 o
   3  13   0        5.93       10.12      2.03 o
   4  13   0        2.65        3.98      1.77 o
   0  14   0       20.00       32.40      3.97 o
   1  14   0       14.63       16.07      2.02 o
   2  14   0        1.32        3.24      1.91 o
   3  14   0        0.08       -1.08      1.58 o
  -9   1   1       36.01       37.34      2.93 o
  -8   1   1        6.82        3.99      2.00 o
  -7   1   1       13.78       11.37      1.68 o
  -6   1   1       44.09       48.67      1.73 o
  -5   1   1      165.16      151.43      1.92 o
  -4   1   1      702.02      722.87      6.00 o
  -3   1   1        9.21       13.84      0.47 o
  -2   1   1    20423.59    20606.29    107.74 o
  -1   1   1      145.45      174.33      1.07 o
   0   1   1     5416.03     5342.11     29.86 o
   1   1   1     1894.16     1821.72     15.34 o
   2   1   1     1485.78     1399.07     12.78 o
   4   1   1       13.17       12.84      1.22 o
   5   1   1        6.03        6.58      0.71 o
   6   1   1       25.04       22.81      1.86 o
   7   1   1        2.12        2.59      1.37 o
   8   1   1        0.64        2.39      1.50 o
   9   1   1        0.02        1.03      1.73 o
  -9   2   1       16.25       19.29      2.39 o
  -8   2   1       14.34       15.78      2.03 o
  -7   2   1        9.16       11.81      1.63 o
  -6   2   1       80.49       84.57      1.91 o
  -5   2   1       26.45       29.04      1.54 o
  -4   2   1      179.04      173.19      1.99 o
  -3   2   1      190.64      206.24      1.67 o
  -2   2   1    17572.59    17006.00     91.29 o
  -1   2   1     5170.94     5346.13     26.69 o
   0   2   1     2008.17     2000.09     12.22 o
   1   2   1     3598.98     3508.26     26.28 o
   2   2   1       11.52       19.89      0.75 o
   3   2   1       10.34       10.91      0.73 o
   4   2   1       77.46       70.79      1.71 o
   5   2   1        0.00       -0.33      0.45 o
   6   2   1       15.79       15.87      1.20 o
   7   2   1      137.31      137.74      4.07 o
   8   2   1       92.64      116.11      4.19 o
   9   2   1        1.09        1.46      1.66 o
  -9   3   1        0.20       -1.45      1.45 o
  -8   3   1        0.88        0.74      2.24 o
  -7   3   1        0.33        0.31      1.41 o
  -6   3   1       33.00       25.74      1.26 o
  -5   3   1        0.21        0.77      0.76 o
  -4   3   1     1100.56     1119.76      8.99 o
  -3   3   1      764.84      766.62      4.99 o
  -2   3   1      410.52      416.41      2.97 o
  -1   3   1     6681.39     6625.18     36.11 o
   0   3   1      109.01       83.60      0.86 o
   1   3   1      436.27      452.55      2.94 o
   2   3   1      353.73      353.48      3.30 o
   3   3   1       34.70       33.06      1.00 o
   4   3   1       11.18       13.90      0.90 o
   5   3   1       30.90       26.11      1.43 o
   6   3   1       22.62       18.74      1.47 o
   7   3   1       10.78       10.68      1.66 o
   8   3   1       54.74       54.11      3.12 o
   9   3   1       22.12       20.57      2.43 o
  -9   4   1        1.18        1.75      1.65 o
  -8   4   1        7.03        9.30      1.84 o
  -7   4   1        3.28        1.78      1.77 o
  -6   4   1      194.94      188.32      3.17 o
  -5   4   1       38.07       34.58      1.18 o
  -4   4   1     1012.39      966.46      7.75 o
  -3   4   1       29.76       33.88      0.97 o
  -2   4   1     5065.07     5233.55     29.01 o
  -1   4   1        3.98        0.25      0.24 o
   0   4   1     1739.59     1853.39     10.89 o
   1   4   1       51.94       26.13      0.63 o
   2   4   1        3.20       12.41      0.52 o
   3   4   1      248.15      264.79      3.82 o
   4   4   1        1.88        1.57      0.61 o
   5   4   1        9.04        8.38      0.97 o
   6   4   1        6.40        5.48      1.40 o
   7   4   1       77.70       73.86      3.77 o
   8   4   1      101.40      102.42      5.31 o
   9   4   1        0.18        0.82      1.89 o
  -9   5   1        0.44        2.33      1.68 o
  -8   5   1        1.76        0.10      1.38 o
  -7   5   1       30.08       26.21      2.22 o
  -6   5   1        9.02        9.02      1.09 o
  -5   5   1      625.53      616.79      6.32 o
  -4   5   1      143.66      130.93      1.84 o
  -3   5   1     1885.31     2121.40     14.93 o
  -2   5   1      492.31      480.31      3.97 o
  -1   5   1      855.98      863.79      5.35 o
   0   5   1     2528.86     2508.62     14.73 o
   1   5   1      805.49      807.87      7.47 o
   2   5   1        1.77        1.88      0.37 o
   3   5   1       99.35       84.59      1.64 o
   4   5   1      178.33      175.93      2.68 o
   5   5   1       90.50       91.77      2.48 o
   6   5   1      411.26      427.20      6.32 o
   7   5   1        2.71        2.59      1.43 o
   8   5   1       26.05       20.23      2.35 o
   9   5   1        3.68        3.00      1.84 o
  -9   6   1        3.59        5.37      1.97 o
  -8   6   1        5.12        8.05      1.83 o
  -7   6   1        0.84        0.91      1.30 o
  -6   6   1        8.00        7.53      1.19 o
  -5   6   1       27.01       34.35      2.15 o
  -4   6   1       46.46       49.61      1.46 o
  -3   6   1       16.15       21.97      0.64 o
  -2   6   1      208.37      200.55      2.35 o
  -1   6   1       72.52       63.21      1.07 o
   0   6   1      700.30      757.55      5.82 o
   1   6   1      296.40      332.06      2.95 o
   2   6   1       45.74       56.31      0.83 o
   3   6   1        5.25        7.00      0.80 o
   4   6   1       19.00       17.59      1.49 o
   5   6   1       22.80       21.19      1.51 o
   6   6   1       82.95       64.45      3.21 o
   7   6   1        4.82        5.70      1.59 o
   8   6   1        0.44       -1.65      2.14 o
  -8   7   1        7.29        5.40      2.48 o
  -7   7   1        2.65        1.17      1.97 o
  -6   7   1        0.05       -1.01      1.01 o
  -5   7   1        5.02        2.92      0.86 o
  -4   7   1        0.38       -0.07      0.73 o
  -3   7   1      364.43      352.72      4.01 o
  -2   7   1      637.37      624.10      5.40 o
  -1   7   1      552.14      615.19      5.00 o
   0   7   1      185.27      163.41      1.97 o
   1   7   1       93.54      112.29      1.72 o
   2   7   1       16.94       10.48      0.54 o
   3   7   1       91.38       80.89      2.12 o
   4   7   1        4.02        2.64      0.71 o
   5   7   1        9.87       11.35      1.26 o
   6   7   1       39.05       41.65      2.13 o
   7   7   1       12.38       14.25      2.71 o
   8   7   1       23.21       18.14      2.24 o
  -8   8   1        4.85        1.99      2.33 o
  -7   8   1        1.15        1.72      1.94 o
  -6   8   1        1.65        1.34      1.11 o
  -5   8   1       37.30       41.60      1.65 o
  -4   8   1        0.13       -0.06      0.70 o
  -3   8   1       65.94       73.76      1.85 o
  -2   8   1      180.44      175.74      2.21 o
  -1   8   1      412.57      437.40      4.50 o
   0   8   1      189.25      186.89      2.32 o
   1   8   1      196.50      200.19      2.61 o
   2   8   1        3.17        4.80      0.50 o
   3   8   1        0.54        0.83      0.44 o
   4   8   1       18.48       14.82      1.22 o
   5   8   1      117.62      118.22      2.73 o
   6   8   1       28.27       26.69      1.88 o
   7   8   1       31.21       27.73      2.49 o
   8   8   1       21.97       27.87      3.37 o
  -7   9   1        0.99        5.37      2.33 o
  -6   9   1       11.03        9.60      1.84 o
  -5   9   1        0.12       -0.29      1.03 o
  -4   9   1       35.28       35.63      2.06 o
  -3   9   1       34.86       35.50      1.28 o
  -2   9   1       10.88        6.56      0.73 o
  -1   9   1      134.55      133.42      2.27 o
   0   9   1       84.04       89.59      1.74 o
   1   9   1       28.33       24.00      1.34 o
   2   9   1       36.63       30.81      2.02 o
   3   9   1       69.00       80.56      1.79 o
   4   9   1       65.21       66.08      1.90 o
   5   9   1       30.68       36.42      1.99 o
   6   9   1        9.18        6.87      1.64 o
   7   9   1        1.36        1.08      2.26 o
  -7  10   1       10.59       12.47      3.04 o
  -6  10   1        1.33        1.07      1.81 o
  -5  10   1        1.48        1.78      1.41 o
  -4  10   1      144.53      143.88      3.62 o
  -3  10   1      244.41      227.32      3.56 o
  -2  10   1        0.23       -0.24      0.66 o
  -1  10   1        0.06       -0.73      0.73 o
   0  10   1       64.69       62.53      1.93 o
   1  10   1      106.06       92.61      2.09 o
   2  10   1       30.11       30.14      1.60 o
   3  10   1      122.82      115.63      2.82 o
   4  10   1       67.90       61.02      2.43 o
   5  10   1       35.50       36.99      2.07 o
   6  10   1       77.42       82.21      3.89 o
   7  10   1        2.96        3.12      2.24 o
  -6  11   1       13.43       11.62      2.71 o
  -5  11   1        0.49       -1.19      1.19 o
  -4  11   1       22.88       25.15      1.77 o
  -3  11   1        1.69       -0.15      0.94 o
  -2  11   1       28.42       34.88      1.57 o
  -1  11   1       61.60       53.97      2.83 o
   0  11   1        5.39        2.32      0.79 o
   1  11   1        0.24       -0.82      0.83 o
   2  11   1       25.26       32.62      1.78 o
   3  11   1        5.84       10.51      1.31 o
   4  11   1        7.24        4.20      1.46 o
   5  11   1       47.54       52.02      2.53 o
   6  11   1       31.74       46.72      3.18 o
  -5  12   1        7.67        6.69      1.67 o
  -4  12   1        0.07        0.68      1.32 o
  -3  12   1        5.96        5.43      1.39 o
  -2  12   1       10.69       11.94      1.92 o
  -1  12   1       49.58       43.36      3.48 o
   0  12   1        3.16        3.96      1.12 o
   1  12   1       29.27       25.51      2.36 o
   2  12   1        3.36        2.09      1.20 o
   3  12   1       22.38       22.13      1.95 o
   4  12   1        2.57        0.68      1.28 o
   5  12   1       12.51       18.42      2.20 o
  -4  13   1        8.42        8.44      2.02 o
  -3  13   1        0.99        2.54      1.61 o
  -2  13   1        0.94       -0.17      1.49 o
  -1  13   1       30.44       27.42      2.77 o
   0  13   1       29.50       33.61      2.43 o
   1  13   1       12.76        7.38      1.84 o
   2  13   1        2.76        3.59      1.76 o
   3  13   1        0.39       -0.68      1.56 o
   4  13   1        1.85        1.10      1.94 o
  -3  14   1        6.09        6.35      1.91 o
  -2  14   1        0.15       -0.88      1.61 o
  -1  14   1       41.81       38.64      3.74 o
   0  14   1        0.15       -0.43      1.46 o
   1  14   1        7.97        8.30      1.76 o
   2  14   1        0.48       -0.82      1.61 o
   3  14   1        1.01        3.20      1.89 o
  -9   0   2       15.74       17.97      3.45 o
  -8   0   2       76.80       73.25      6.07 o
  -7   0   2        1.92        1.83      1.84 o
  -6   0   2      133.96      118.38      2.93 o
  -5   0   2      173.86      170.06      3.00 o
  -4   0   2      695.02      780.42      7.22 o
  -3   0   2     2140.69     2176.21     18.14 o
  -2   0   2     3235.93     3036.05     20.65 o
  -1   0   2     1722.93     1579.33     11.82 o
   0   0   2       66.27       85.39      0.93 o
   1   0   2      400.95      415.38      4.48 o
   2   0   2     1512.38     1482.44     16.64 o
   3   0   2      585.51      612.38      7.88 o
   4   0   2       69.75       92.52      2.81 o
   5   0   2       74.44       77.39      3.61 o
   6   0   2       95.67       94.34      4.69 o
   7   0   2        7.97       11.42      3.20 o
   8   0   2        0.78       -1.45      5.01 o
   9   0   2        1.40        2.30      2.40 o
  -9   1   2        8.67       10.71      2.03 o
  -8   1   2        2.29        4.59      1.58 o
  -7   1   2       12.79       12.41      1.68 o
  -6   1   2        2.47        0.38      0.54 o
  -5   1   2       92.41       82.93      1.45 o
  -4   1   2      214.86      217.38      2.15 o
  -3   1   2      340.78      334.70      2.20 o
  -2   1   2    12969.32    12987.93     81.77 o
  -1   1   2      244.60      191.80      1.17 o
   0   1   2     1806.35     1781.85      9.61 o
   1   1   2      158.26      163.70      1.69 o
   2   1   2        5.10        4.67      0.67 o
   3   1   2       80.16       80.04      1.44 o
   4   1   2      204.93      206.76      3.88 o
   5   1   2       43.51       46.91      1.88 o
   6   1   2        6.56        4.08      1.30 o
   7   1   2        9.44        4.24      1.48 o
   8   1   2       51.27       57.74      3.34 o
   9   1   2        1.05        0.91      1.67 o
  -9   2   2        0.00        1.40      1.64 o
  -8   2   2       30.36       29.41      2.42 o
  -7   2   2       68.34       69.07      3.12 o
  -6   2   2      303.96      304.37      4.22 o
  -5   2   2      517.05      468.65      4.40 o
  -4   2   2     1142.12     1041.99      8.19 o
  -3   2   2      763.26      651.62      4.42 o
  -2   2   2      488.74      491.29      2.74 o
  -1   2   2     1978.29     1835.72      9.41 o
   0   2   2     1084.27     1064.47      6.12 o
   1   2   2       23.66       25.48      0.46 o
   2   2   2      183.55      143.94      2.03 o
   3   2   2      647.93      628.92      6.24 o
   4   2   2      136.01      127.31      3.41 o
   5   2   2      344.09      347.37      5.06 o
   6   2   2      102.68      103.19      3.89 o
   7   2   2        2.29        1.65      1.37 o
   8   2   2       24.44       21.39      2.33 o
   9   2   2        5.05        5.86      1.88 o
  -9   3   2        0.17        1.65      1.58 o
  -8   3   2       44.13       44.54      2.84 o
  -7   3   2      147.96      144.67      4.27 o
  -6   3   2       69.48       70.75      1.98 o
  -5   3   2       17.89       24.79      0.84 o
  -4   3   2     8913.11     8876.96     66.94 o
  -3   3   2      351.74      385.61      2.46 o
  -2   3   2      617.56      602.90      3.44 o
  -1   3   2      163.69      198.58      1.50 o
   0   3   2       48.05       73.93      0.81 o
   1   3   2     1068.70      951.19      5.55 o
   2   3   2      181.83      188.84      1.75 o
   3   3   2       88.82       69.44      2.00 o
   4   3   2      205.52      199.26      2.74 o
   5   3   2       57.42       62.99      1.59 o
   6   3   2       45.89       40.50      2.40 o
   7   3   2        9.08       10.78      2.24 o
   8   3   2       75.41       78.52      6.55 o
   9   3   2       87.52       91.95      5.41 o
  -9   4   2        4.02        0.60      2.03 o
  -8   4   2        1.63       -0.51      1.35 o
  -7   4   2      122.45      104.94      3.52 o
  -6   4   2       11.47       15.14      0.92 o
  -5   4   2      318.98      350.41      4.01 o
  -4   4   2      782.65      764.26      6.98 o
  -3   4   2      845.33      898.62      5.74 o
  -2   4   2     1952.29     1942.10     11.19 o
  -1   4   2       93.47      124.00      1.16 o
   0   4   2      133.54      131.07      1.21 o
   1   4   2      192.41      170.30      1.50 o
   2   4   2        0.37        0.31      0.30 o
   3   4   2      213.90      187.28      2.57 o
   4   4   2       60.16       57.23      1.50 o
   5   4   2      252.22      227.87      4.07 o
   6   4   2      425.70      420.09      8.22 o
   7   4   2       61.97       55.16      3.47 o
   8   4   2        0.11       -1.52      1.52 o
   9   4   2        2.19        0.80      1.83 o
  -9   5   2        1.84        1.59      1.68 o
  -8   5   2        1.67        2.55      1.56 o
  -7   5   2       14.92       16.12      2.64 o
  -6   5   2      369.80      328.72      4.04 o
  -5   5   2       26.78       23.93      0.93 o
  -4   5   2      515.28      505.91      4.51 o
  -3   5   2      227.29      226.63      2.21 o
  -2   5   2      965.64     1005.83      7.55 o
  -1   5   2      254.50      209.15      1.79 o
   0   5   2        0.02        0.69      0.37 o
   1   5   2       28.91       16.82      0.68 o
   2   5   2      157.45      164.62      1.78 o
   3   5   2       12.33       11.28      0.84 o
   4   5   2      198.13      203.30      3.52 o
   5   5   2       57.19       58.29      2.59 o
   6   5   2      293.52      302.63      6.01 o
   7   5   2       32.63       32.90      2.50 o
   8   5   2        8.24        9.43      1.93 o
  -9   6   2       20.91       14.25      3.71 o
  -8   6   2        0.46        2.33      1.45 o
  -7   6   2        0.04       -0.35      1.15 o
  -6   6   2       83.31       81.16      2.17 o
  -5   6   2       33.39       36.65      1.43 o
  -4   6   2       21.39       24.61      0.97 o
  -3   6   2      126.56      155.36      2.15 o
  -2   6   2      367.92      344.23      4.39 o
  -1   6   2        1.15        1.57      0.45 o
   0   6   2        9.79        4.24      0.48 o
   1   6   2        4.16       14.60      0.64 o
   2   6   2      118.93      129.20      1.91 o
   3   6   2       36.07       35.39      1.24 o
   4   6   2      222.56      190.73      3.76 o
   5   6   2       53.83       55.43      2.67 o
   6   6   2      323.95      328.56      5.49 o
   7   6   2        7.81       11.03      1.84 o
   8   6   2        0.00        0.07      1.50 o
  -8   7   2       22.20       18.30      3.76 o
  -7   7   2       26.83       25.95      2.39 o
  -6   7   2       29.67       27.04      1.53 o
  -5   7   2        7.78        8.69      0.76 o
  -4   7   2       51.27       44.69      1.25 o
  -3   7   2      116.16      107.71      1.83 o
  -2   7   2       60.06       56.86      1.38 o
  -1   7   2       75.92       79.50      1.54 o
   0   7   2      159.99      142.85      1.86 o
   1   7   2       52.53       66.30      1.24 o
   2   7   2       47.17       44.95      1.18 o
   3   7   2      185.86      191.85      2.95 o
   4   7   2      163.11      156.55      3.01 o
   5   7   2        5.41        4.95      1.10 o
   6   7   2       29.23       28.51      1.91 o
   7   7   2        0.41        0.22      1.39 o
   8   7   2        9.35        6.90      2.74 o
  -8   8   2        0.06       -1.07      2.96 o
  -7   8   2       11.89        9.37      3.97 o
  -6   8   2       33.80       36.14      4.61 o
  -5   8   2       93.97       88.75      2.75 o
  -4   8   2       31.11       22.97      1.09 o
  -3   8   2        0.21        0.30      0.54 o
  -2   8   2      106.20      112.36      1.87 o
  -1   8   2      525.39      546.52      6.07 o
   0   8   2      106.63       93.27      2.24 o
   1   8   2      103.73       82.68      1.64 o
   2   8   2       16.37       16.85      0.81 o
   3   8   2       14.96       18.57      1.02 o
   4   8   2      132.41      115.41      2.43 o
   5   8   2       96.47       90.13      2.84 o
   6   8   2       28.51       27.65      1.93 o
   7   8   2        8.37        5.59      2.15 o
  -7   9   2        6.89       10.15      2.01 o
  -6   9   2        2.90        4.12      1.64 o
  -5   9   2      120.36      112.32      3.21 o
  -4   9   2       70.77       85.65      2.78 o
  -3   9   2       58.67       53.32      1.68 o
  -2   9   2        9.75        8.21      0.73 o
  -1   9   2        0.34        0.62      0.56 o
   0   9   2        0.23        0.53      0.51 o
   1   9   2        7.39        8.99      0.76 o
   2   9   2       81.16       83.54      1.62 o
   3   9   2       61.27       55.10      1.75 o
   4   9   2        0.34       -0.74      0.75 o
   5   9   2        5.75        5.54      1.19 o
   6   9   2       14.78       14.08      1.55 o
   7   9   2        0.39       -0.01      1.66 o
  -7  10   2        2.55        1.88      1.76 o
  -6  10   2        7.28       12.49      2.44 o
  -5  10   2        0.87       -0.53      1.17 o
  -4  10   2       46.98       49.65      2.51 o
  -3  10   2        0.19       -0.33      1.03 o
  -2  10   2        1.48        3.45      0.77 o
  -1  10   2       78.54       66.25      1.75 o
   0  10   2       25.33       29.07      1.23 o
   1  10   2      298.66      330.30      4.73 o
   2  10   2       18.97       23.47      1.55 o
   3  10   2        0.82       -0.41      0.89 o
   4  10   2        3.23        2.42      1.09 o
   5  10   2       39.24       38.68      2.39 o
   6  10   2        4.12        7.02      1.59 o
  -6  11   2        2.60        0.33      2.03 o
  -5  11   2        9.21       11.93      1.64 o
  -4  11   2        5.08        3.08      1.35 o
  -3  11   2      132.36      115.14      3.40 o
  -2  11   2       38.90       33.47      2.51 o
  -1  11   2       14.88       17.19      1.61 o
   0  11   2        4.00        3.89      0.92 o
   1  11   2      133.46      123.05      2.83 o
   2  11   2       42.65       44.15      2.05 o
   3  11   2        5.28        8.92      1.27 o
   4  11   2      100.77      101.48      3.01 o
   5  11   2        2.89       -0.15      1.30 o
   6  11   2       21.00       29.54      2.73 o
  -5  12   2        8.75        5.44      1.62 o
  -4  12   2        3.42        2.26      1.34 o
  -3  12   2       45.93       42.93      2.50 o
  -2  12   2       30.66       33.07      2.20 o
  -1  12   2       62.36       52.83      2.43 o
   0  12   2        2.51        4.61      1.23 o
   1  12   2        0.43        0.13      1.15 o
   2  12   2       40.74       35.92      2.31 o
   3  12   2      339.39      322.98      6.73 o
   4  12   2      118.38      121.21      3.85 o
   5  12   2       12.17       17.81      2.30 o
  -4  13   2        3.79        1.28      1.51 o
  -3  13   2        1.73        1.93      1.46 o
  -2  13   2        0.37        1.69      1.38 o
  -1  13   2       81.94       81.82      4.43 o
   0  13   2        1.40        1.40      1.24 o
   1  13   2        6.43        1.64      1.55 o
   2  13   2        1.24       -0.32      1.38 o
   3  13   2       12.91        9.16      2.07 o
   4  13   2        5.05       11.49      2.39 o
  -3  14   2        0.09       -1.61      1.61 o
  -2  14   2        9.24        9.35      1.82 o
  -1  14   2       13.11       12.88      2.99 o
   0  14   2        3.31        3.83      1.59 o
   1  14   2       13.09       13.83      1.99 o
   2  14   2       21.81       24.25      2.75 o
  -9   1   3        0.24        0.00      1.66 o
  -8   1   3        3.32        2.48      1.52 o
  -7   1   3        1.28        0.67      1.11 o
  -6   1   3      488.89      481.01      8.65 o
  -5   1   3      170.06      171.52      2.92 o
  -4   1   3     1044.54     1052.78      6.47 o
  -3   1   3      549.79      456.24      2.96 o
  -2   1   3      160.55      138.71      1.08 o
  -1   1   3       92.77       73.31      0.78 o
   0   1   3      384.46      318.54      2.50 o
   1   1   3       80.09       67.55      0.85 o
   2   1   3      866.16      773.94      7.55 o
   3   1   3      714.89      751.58      8.44 o
   4   1   3      722.86      727.66      9.64 o
   5   1   3        3.95        2.19      1.07 o
   6   1   3      101.57      119.78      5.52 o
   7   1   3       38.16       37.38      4.24 o
   8   1   3        3.29        4.06      1.93 o
   9   1   3        0.11        1.24      1.69 o
  -9   2   3        6.29        4.45      1.72 o
  -8   2   3        1.56        2.10      1.50 o
  -7   2   3        0.05        0.52      1.02 o
  -6   2   3      243.50      235.23      3.01 o
  -5   2   3        4.64        5.21      0.60 o
  -4   2   3      636.00      666.75      4.68 o
  -3   2   3        2.89        6.33      0.30 o
  -2   2   3       81.46       83.33      0.81 o
  -1   2   3      212.26      175.87      1.44 o
   0   2   3     1483.76     1522.32      8.37 o
   1   2   3       18.30       14.05      0.42 o
   2   2   3      696.75      665.30      5.12 o
   3   2   3       57.87       45.27      2.01 o
   4   2   3      310.25      310.60      6.27 o
   5   2   3        7.53        6.82      0.99 o
   6   2   3      114.62      102.85      3.37 o
   7   2   3       18.94       21.23      2.13 o
   8   2   3       12.64        9.25      1.96 o
   9   2   3        0.18       -1.00      1.64 o
  -9   3   3        0.33       -0.55      1.49 o
  -8   3   3        0.84       -0.01      1.48 o
  -7   3   3       12.96       14.99      1.52 o
  -6   3   3      110.79      248.40      7.46 o
  -5   3   3      490.69      475.05      6.62 o
  -4   3   3       56.54       45.74      2.58 o
  -3   3   3       42.28       37.09      0.59 o
  -2   3   3      349.56      350.36      2.08 o
  -1   3   3      129.37      100.50      1.08 o
   0   3   3     3016.22     3086.35     18.52 o
   1   3   3      168.29      150.40      1.28 o
   2   3   3      605.97      687.18      4.66 o
   3   3   3       12.78       46.56      1.34 o
   4   3   3        2.83        2.07      0.59 o
   5   3   3        9.47       11.94      0.93 o
   6   3   3        0.00       15.19      2.63 o
   7   3   3        1.76        3.15      1.48 o
   8   3   3        3.48        2.05      2.52 o
   9   3   3        1.35        5.77      1.96 o
  -9   4   3       14.20       13.40      2.18 o
  -8   4   3       77.93       63.10      4.78 o
  -7   4   3        8.12        8.24      1.35 o
  -6   4   3      149.50      146.07      2.83 o
  -5   4   3        0.36        0.82      0.41 o
  -4   4   3      255.64      254.09      2.39 o
  -3   4   3      953.04      998.46      6.09 o
  -2   4   3        1.04        0.25      0.22 o
  -1   4   3      358.62      288.72      2.19 o
   0   4   3      644.36      690.87      4.51 o
   1   4   3        0.01        0.67      0.23 o
   2   4   3       71.39       90.64      1.22 o
   3   4   3       58.61       70.44      1.08 o
   4   4   3      105.19       95.72      1.55 o
   5   4   3        5.79        4.67      0.89 o
   6   4   3       99.22      104.66      3.99 o
   7   4   3      131.08      142.75      4.96 o
   8   4   3       66.90       65.36      4.09 o
  -9   5   3        0.02        3.00      1.74 o
  -8   5   3        2.11        0.84      1.50 o
  -7   5   3      143.49      138.32      3.33 o
  -6   5   3      380.02      367.50      4.42 o
  -5   5   3       75.63       74.01      1.51 o
  -4   5   3       28.63       26.81      0.92 o
  -3   5   3      144.53      124.79      1.84 o
  -2   5   3      180.61      195.72      1.92 o
  -1   5   3       67.04       73.15      0.97 o
   0   5   3      633.72      671.42      4.38 o
   1   5   3      713.46      659.45      4.59 o
   2   5   3      635.48      617.53      4.85 o
   3   5   3        5.05        6.76      0.58 o
   4   5   3      110.37       92.18      1.90 o
   5   5   3        2.24        0.29      1.60 o
   6   5   3       32.20       28.47      2.28 o
   7   5   3       59.33       53.52      3.12 o
   8   5   3       13.48       12.47      2.17 o
  -9   6   3       17.23       20.68      3.71 o
  -8   6   3       10.57        7.62      1.73 o
  -7   6   3       25.08       22.00      2.06 o
  -6   6   3      188.09      376.24     17.85 o
  -5   6   3      284.59      269.22      3.16 o
  -4   6   3      163.93      157.75      2.37 o
  -2   6   3       48.32       52.04      1.06 o
  -1   6   3       25.87       33.53      1.49 o
   0   6   3       73.23      102.50      1.50 o
   1   6   3       34.67       32.35      0.87 o
   2   6   3       18.43       30.35      1.00 o
   3   6   3      129.12      184.33      2.82 o
   4   6   3      908.97      923.04     10.90 o
   5   6   3        6.16        5.74      1.37 o
   6   6   3       58.06       63.23      4.01 o
   7   6   3        5.18        4.18      2.07 o
   8   6   3        1.61       -1.09      2.19 o
  -8   7   3       86.56       72.56      4.63 o
  -7   7   3       51.83       39.49      2.71 o
  -6   7   3       20.42       20.64      1.55 o
  -5   7   3      256.78      253.25      3.83 o
  -4   7   3        0.24        0.13      0.71 o
  -3   7   3      276.20      286.31      3.61 o
  -2   7   3       72.56       56.61      1.28 o
  -1   7   3       44.32       25.66      1.16 o
   0   7   3      105.90      105.67      1.83 o
   1   7   3        4.75        3.84      0.61 o
   2   7   3       13.98       17.80      0.72 o
   3   7   3      112.84      124.98      2.13 o
   4   7   3     1366.42     1314.11     12.22 o
   5   7   3      389.69      384.48      6.42 o
   6   7   3        2.18        2.60      1.14 o
   7   7   3        3.01        2.29      1.60 o
   8   7   3        0.81        0.86      1.69 o
  -8   8   3       40.02       38.95      4.01 o
  -7   8   3        1.97       -0.48      1.46 o
  -6   8   3       10.33       12.86      3.75 o
  -5   8   3      108.17       91.04      2.37 o
  -4   8   3       11.23       19.11      1.26 o
  -3   8   3        4.19        2.93      0.71 o
  -2   8   3      195.56      182.46      2.50 o
  -1   8   3      268.48      275.36      3.46 o
   0   8   3       16.58       19.63      0.83 o
   1   8   3       18.11       22.88      0.97 o
   2   8   3      499.74      516.10      4.87 o
   3   8   3       18.86       20.66      1.11 o
   4   8   3       90.71       93.66      2.02 o
   5   8   3        8.44       10.53      1.06 o
   6   8   3       16.56       13.10      1.47 o
   7   8   3       38.13       43.26      2.66 o
  -7   9   3        9.30        8.91      1.94 o
  -6   9   3       41.23       42.07      3.75 o
  -5   9   3       19.64       15.72      1.65 o
  -4   9   3        5.87        3.51      0.91 o
  -3   9   3       32.46      108.92      3.57 o
  -2   9   3       52.13       40.65      1.73 o
  -1   9   3       40.58       44.96      1.10 o
   0   9   3      141.55      136.93      2.06 o
   1   9   3       32.71       24.84      1.08 o
   2   9   3      865.25      805.97      7.47 o
   3   9   3        6.81        9.56      1.02 o
   4   9   3        7.54        8.01      1.24 o
   5   9   3       28.47       27.78      1.76 o
   6   9   3        7.13        8.16      1.32 o
   7   9   3       17.71       18.78      3.61 o
  -7  10   3        1.43        2.72      1.73 o
  -6  10   3        3.51       -1.37      2.21 o
  -5  10   3       27.52       31.30      2.24 o
  -4  10   3        1.96        1.46      1.15 o
  -3  10   3       62.49       48.97      2.06 o
  -2  10   3       18.71       17.38      1.42 o
  -1  10   3      149.60      132.56      2.52 o
   0  10   3      160.10      151.15      2.88 o
   1  10   3       36.62       34.89      1.61 o
   2  10   3       26.92       27.87      1.35 o
   3  10   3      222.88      224.44      3.57 o
   4  10   3       38.12       38.55      2.08 o
   5  10   3       13.44       14.64      1.75 o
   6  10   3        0.04        2.31      1.52 o
  -6  11   3        0.03        1.20      1.67 o
  -5  11   3       13.06       11.53      2.07 o
  -4  11   3        0.33       -0.26      2.20 o
  -3  11   3       76.58       77.94      3.15 o
  -2  11   3        1.53        0.78      1.00 o
  -1  11   3       14.89       23.16      1.69 o
   0  11   3       10.48        8.53      1.44 o
   1  11   3      287.02      280.55      5.20 o
   2  11   3       78.73       79.78      3.72 o
   3  11   3        1.50        0.98      1.20 o
   4  11   3        0.21       -1.04      1.04 o
   5  11   3        0.49        3.72      1.43 o
   6  11   3        4.20        7.22      1.96 o
  -5  12   3        2.64        1.40      1.58 o
  -4  12   3       13.42       14.93      1.90 o
  -3  12   3       45.61       45.90      2.65 o
  -2  12   3        1.01        0.83      1.12 o
  -1  12   3        0.11       -0.70      0.95 o
   0  12   3        0.00       12.80      1.47 o
   1  12   3       46.06       39.44      3.60 o
   2  12   3        0.04       -1.14      1.14 o
   3  12   3        0.07       -0.14      1.33 o
   4  12   3        2.98        5.36      1.62 o
   5  12   3       30.95       30.64      2.82 o
  -4  13   3       28.54       35.56      2.61 o
  -3  13   3        4.40        4.56      1.57 o
  -2  13   3       18.44       19.08      1.99 o
  -1  13   3       73.64       79.01      3.01 o
   0  13   3        2.15        1.60      1.15 o
   1  13   3       46.05       45.52      2.65 o
   2  13   3       22.34       23.30      2.20 o
   3  13   3       46.48       49.28      3.67 o
   4  13   3      153.55      174.70      5.54 o
  -3  14   3       22.88       26.67      2.81 o
  -2  14   3        2.17        3.05      1.55 o
  -1  14   3       22.22       26.95      2.66 o
   0  14   3        3.57        5.01      1.57 o
   1  14   3        2.28        3.89      1.77 o
   2  14   3       15.12       13.60      2.28 o
  -9   0   4       31.28       34.57      4.26 o
  -8   0   4       83.69       78.04      4.81 o
  -7   0   4       43.84       52.25      3.16 o
  -6   0   4      263.96      283.32      6.73 o
  -5   0   4        0.02        0.89      0.75 o
  -4   0   4       51.56       56.56      1.48 o
  -3   0   4      105.17      119.57      1.59 o
  -2   0   4      547.16      549.97      4.50 o
  -1   0   4      629.02      602.52     10.89 o
   0   0   4      690.65      553.28      4.67 o
   1   0   4      688.36      650.95      5.91 o
   2   0   4      179.04      173.69      2.98 o
   3   0   4        0.95        1.74      0.84 o
   4   0   4      721.09      762.87     17.36 o
   5   0   4      935.73      874.09     16.64 o
   6   0   4      374.49      388.44      9.78 o
   7   0   4       60.42       42.92      6.39 o
   8   0   4        3.92        1.53      2.35 o
   9   0   4        2.14        0.99      2.66 o
  -9   1   4        0.02       -0.39      1.59 o
  -8   1   4       35.16       36.32      2.32 o
  -7   1   4        1.85        2.58      1.01 o
  -6   1   4       86.55       86.58      2.50 o
  -5   1   4        1.75        2.80      0.60 o
  -4   1   4        8.61        5.31      0.52 o
  -3   1   4       72.00       60.33      0.71 o
  -2   1   4        3.35        1.61      0.22 o
  -1   1   4     1244.36     1202.81      6.13 o
   0   1   4      956.31      970.83      5.35 o
   1   1   4     1706.26     1635.24     10.92 o
   2   1   4     2980.71     3080.73     22.43 o
   3   1   4       16.23       12.25      0.88 o
   4   1   4      202.04      191.59      4.06 o
   5   1   4       75.61       85.11      2.85 o
   6   1   4        6.89        6.64      1.48 o
   7   1   4       13.66       15.01      1.93 o
   8   1   4        2.01        2.45      1.50 o
   9   1   4        9.30       11.99      2.24 o
  -9   2   4        4.92        1.14      1.67 o
  -8   2   4       93.60       89.89      3.15 o
  -7   2   4       10.98        9.30      1.30 o
  -6   2   4       49.55       46.48      1.92 o
  -5   2   4        0.87        1.80      0.53 o
  -4   2   4        4.08        7.73      0.47 o
  -3   2   4       50.90       36.14      0.68 o
  -2   2   4      251.34      203.23      1.43 o
  -1   2   4      793.09      849.23      6.68 o
   0   2   4       56.04       74.28      0.76 o
   1   2   4     1267.61     1310.53      7.63 o
   2   2   4      570.91      692.18      4.94 o
   3   2   4      546.82      511.61      4.91 o
   4   2   4      230.56      264.77      4.76 o
   5   2   4        0.44        0.99      0.78 o
   6   2   4        1.90        1.27      1.27 o
   7   2   4       16.11       11.41      1.88 o
   8   2   4      108.32      112.96      4.22 o
   9   2   4       22.69       23.23      2.62 o
  -9   3   4        1.36        3.43      2.04 o
  -8   3   4        6.72        4.79      1.30 o
  -7   3   4       29.38       27.02      1.76 o
  -6   3   4       62.78       59.94      1.80 o
  -5   3   4       48.41       48.03      1.29 o
  -4   3   4       38.54       37.57      1.14 o
  -3   3   4        0.19        1.48      0.36 o
  -2   3   4     2993.80     2991.31     16.34 o
  -1   3   4       59.15       45.26      0.65 o
   0   3   4      623.48      630.35      3.96 o
   1   3   4      473.61      498.91      3.51 o
   2   3   4      600.08      623.27      4.72 o
   3   3   4       48.69       60.27      1.24 o
   4   3   4      113.94      111.55      2.38 o
   5   3   4       34.44       40.29      1.74 o
   6   3   4       89.32       81.03      3.08 o
   7   3   4       20.59       18.64      2.12 o
   8   3   4        0.00        0.36      1.66 o
  -9   4   4       45.48       45.00      3.55 o
  -8   4   4        4.12       28.84      2.55 o
  -7   4   4        9.74        9.56      1.41 o
  -6   4   4      127.37      122.59      2.46 o
  -5   4   4        0.04       -0.46      0.55 o
  -4   4   4       54.11       65.12      1.15 o
  -3   4   4        0.65        0.51      0.25 o
  -2   4   4       26.00       26.08      0.71 o
  -1   4   4      269.14      237.28      1.96 o
   0   4   4        8.54       16.39      1.08 o
   1   4   4       88.88       98.54      1.20 o
   2   4   4      623.08      724.97      5.89 o
   3   4   4      312.02      320.58      3.18 o
   4   4   4       26.80       39.72      1.14 o
   5   4   4        0.76        1.23      0.61 o
   6   4   4       26.73       25.40      2.40 o
   7   4   4       58.64       61.52      3.74 o
   8   4   4       41.55       46.61      3.57 o
  -9   5   4       36.26       31.19      3.62 o
  -8   5   4       10.03       10.95      1.82 o
  -7   5   4       13.21       12.46      1.49 o
  -6   5   4       15.84       11.81      1.12 o
  -5   5   4      315.32      298.26      3.20 o
  -4   5   4       16.71       13.27      0.64 o
  -3   5   4        4.45        1.61      0.42 o
  -2   5   4       91.88       84.06      1.09 o
  -1   5   4       53.21       60.65      0.99 o
   0   5   4      282.74      330.12      2.73 o
   1   5   4      216.16      239.82      2.48 o
   2   5   4      310.46      290.74      3.10 o
   3   5   4      500.46      507.54      4.89 o
   4   5   4      185.77      163.60      2.85 o
   5   5   4        1.75        2.34      0.75 o
   6   5   4       14.41       13.22      1.78 o
   7   5   4        7.38        7.07      1.76 o
   8   5   4       17.85       16.24      3.49 o
  -9   6   4        6.17        5.19      2.56 o
  -8   6   4       66.15       50.08      4.82 o
  -7   6   4       71.65       70.40      2.58 o
  -6   6   4       41.13       37.30      1.68 o
  -5   6   4      156.82      143.99      1.93 o
  -4   6   4       69.23       76.78      1.49 o
  -3   6   4      124.54      144.03      2.01 o
  -2   6   4      260.90      273.01      2.81 o
  -1   6   4      109.49       99.25      1.49 o
   0   6   4      190.51      194.40      2.23 o
   1   6   4       32.95       36.94      0.96 o
   2   6   4      155.35      153.31      1.85 o
   3   6   4       50.32       56.55      1.21 o
   4   6   4       13.27        9.43      0.81 o
   5   6   4      659.48      674.35      8.02 o
   6   6   4        0.17        0.92      1.17 o
   7   6   4       10.76       13.87      1.77 o
   8   6   4        7.95       10.26      1.82 o
  -8   7   4       12.81       14.35      2.69 o
  -7   7   4        0.19        2.00      1.45 o
  -6   7   4        7.77       11.39      1.34 o
  -5   7   4       28.98       28.05      1.16 o
  -4   7   4       71.74       82.19      2.14 o
  -3   7   4      201.54      204.10      2.76 o
  -2   7   4      289.98      264.05      3.12 o
  -1   7   4       15.07       14.35      0.79 o
   0   7   4        0.20       -0.16      0.45 o
   1   7   4        9.53       10.92      0.68 o
   2   7   4      424.02      415.59      4.01 o
   3   7   4       65.87       73.71      1.82 o
   4   7   4      154.63      146.05      2.75 o
   5   7   4       34.86       30.09      1.62 o
   6   7   4       10.82       11.04      1.22 o
   7   7   4        1.10        0.07      1.09 o
  -8   8   4        8.33       21.11      3.92 o
  -7   8   4      116.53      106.05      4.01 o
  -6   8   4        5.27        4.18      1.60 o
  -5   8   4       33.43       38.37      1.76 o
  -4   8   4      217.35      193.67      3.42 o
  -3   8   4      202.53      176.58      2.80 o
  -2   8   4       16.28       18.45      0.98 o
  -1   8   4        0.61        1.11      0.61 o
   0   8   4      169.97      158.73      2.66 o
   1   8   4       11.06       13.66      0.83 o
   2   8   4      533.83      494.68      5.04 o
   3   8   4      482.92      490.58      5.63 o
   4   8   4       37.48       38.71      1.86 o
   5   8   4       15.64       15.71      1.75 o
   6   8   4        2.24        1.21      1.09 o
   7   8   4        0.26       -1.15      1.22 o
  -7   9   4       12.09       12.66      2.46 o
  -6   9   4        6.11        6.51      2.09 o
  -5   9   4       88.51       81.10      2.88 o
  -4   9   4       12.29       10.93      1.21 o
  -3   9   4        0.00       -0.80      0.80 o
  -2   9   4      170.14      170.90      3.43 o
  -1   9   4      205.44      201.66      2.82 o
   0   9   4      419.35      425.52      4.86 o
   1   9   4       69.46       65.43      1.65 o
   2   9   4      545.15      542.07      6.12 o
   3   9   4      263.25      269.65      4.23 o
   4   9   4        2.44        2.79      1.01 o
   5   9   4       31.25       34.35      1.96 o
   6   9   4       26.46       21.96      1.78 o
   7   9   4        3.91        4.32      1.84 o
  -7  10   4        9.03        7.70      2.06 o
  -6  10   4       36.05       40.12      2.96 o
  -5  10   4       30.65       25.56      2.03 o
  -4  10   4       28.32       27.87      2.06 o
  -3  10   4       86.50       93.30      2.59 o
  -2  10   4       31.61       31.19      1.74 o
  -1  10   4       89.16       76.80      2.50 o
   0  10   4      236.47      231.06      4.45 o
   1  10   4        3.42        3.94      0.80 o
   2  10   4       69.84       64.34      3.80 o
   3  10   4        1.05        0.96      0.88 o
   4  10   4        1.04       -0.31      0.95 o
   5  10   4        0.06        1.72      1.19 o
   6  10   4        0.02        0.50      1.84 o
  -6  11   4        0.30       -0.94      1.63 o
  -5  11   4       29.59       27.76      2.60 o
  -4  11   4        1.29        0.33      1.22 o
  -3  11   4        6.44        2.92      1.19 o
  -2  11   4       12.29       11.33      1.38 o
  -1  11   4        1.92        0.84      1.11 o
   0  11   4       68.29       73.43      2.95 o
   1  11   4      305.05      314.79      5.64 o
   2  11   4      224.59      220.15      4.75 o
   3  11   4       45.90       40.89      2.47 o
   4  11   4        5.39        5.55      1.77 o
   5  11   4        3.34        2.05      1.73 o
  -5  12   4       30.36       27.22      3.55 o
  -4  12   4        9.71       18.23      1.92 o
  -3  12   4        0.05       -1.26      1.26 o
  -2  12   4        3.58        3.30      1.20 o
  -1  12   4      180.07      183.21      3.59 o
   0  12   4        0.11        0.50      1.11 o
   1  12   4      157.86      157.08      5.48 o
   2  12   4       37.28       35.97      2.45 o
   3  12   4       32.55       40.00      3.21 o
   4  12   4        6.22       11.75      2.05 o
  -4  13   4       14.39       17.86      2.13 o
  -3  13   4        0.37        0.60      1.70 o
  -2  13   4       21.98       20.62      1.88 o
  -1  13   4        0.09        1.11      1.29 o
   0  13   4        3.85        3.85      1.35 o
   1  13   4       46.66       46.32      2.76 o
   2  13   4        0.38        0.84      1.33 o
   3  13   4       10.20        7.94      2.18 o
  -2  14   4       36.56       35.88      2.44 o
  -1  14   4        0.18       -0.04      1.91 o
   0  14   4        6.00        5.62      1.64 o
   1  14   4        6.75        6.44      1.97 o
  -9   1   5        0.46       -0.62      1.59 o
  -8   1   5        9.69        6.95      1.40 o
  -7   1   5       13.17       13.72      1.41 o
  -6   1   5       12.69       11.75      1.15 o
  -5   1   5       60.05       61.34      1.43 o
  -4   1   5      577.11      581.21      4.24 o
  -3   1   5       28.06       21.86      0.58 o
  -2   1   5       23.38       14.74      0.40 o
  -1   1   5      243.16      269.65      2.10 o
   0   1   5      587.29      540.24      3.32 o
   1   1   5        2.77        1.99      0.33 o
   2   1   5      384.50      460.17      3.92 o
   3   1   5      352.91      342.29      4.30 o
   4   1   5      292.48      302.95      4.23 o
   5   1   5       61.49       58.98      2.45 o
   6   1   5       36.45       33.30      2.29 o
   7   1   5       53.36       50.86      3.00 o
   8   1   5        0.22        0.65      1.64 o
  -9   2   5        0.47       -0.36      1.71 o
  -8   2   5       11.98       13.86      1.61 o
  -7   2   5        5.97        6.88      1.21 o
  -6   2   5        2.49        1.89      0.79 o
  -5   2   5        7.90        8.52      0.66 o
  -4   2   5      190.03      178.82      1.82 o
  -3   2   5      137.89      128.97      1.22 o
  -2   2   5      340.17      355.25      2.18 o
  -1   2   5      182.08      177.31      1.26 o
   0   2   5       79.31       79.02      0.81 o
   1   2   5      166.03      199.70      1.71 o
   2   2   5       35.82       33.05      0.92 o
   3   2   5      797.96      874.51      7.72 o
   4   2   5       71.41       82.48      1.88 o
   5   2   5        3.38        2.64      0.95 o
   6   2   5       25.78       23.13      1.83 o
   7   2   5        1.89        0.34      1.48 o
   8   2   5       23.28       19.24      2.34 o
  -9   3   5        3.56        3.76      1.79 o
  -8   3   5        6.58        5.74      1.81 o
  -7   3   5       57.82       53.18      2.32 o
  -6   3   5        0.10        0.72      0.63 o
  -5   3   5        0.44       -0.46      0.46 o
  -4   3   5       98.62      104.51      1.34 o
  -3   3   5      297.46      313.81      2.22 o
  -2   3   5      190.82      207.04      1.85 o
  -1   3   5      171.44      160.97      1.35 o
   0   3   5      819.84     1005.46      5.90 o
   1   3   5      563.72      671.42      4.72 o
   2   3   5      607.88      725.66      5.74 o
   3   3   5       96.93       91.98      1.61 o
   4   3   5       34.42       31.79      1.55 o
   5   3   5        2.12        2.42      0.96 o
   6   3   5        9.62        6.90      1.06 o
   7   3   5       27.13       28.41      2.20 o
   8   3   5       49.79       52.72      3.41 o
  -9   4   5        8.79       11.75      3.07 o
  -8   4   5        1.97        2.74      1.79 o
  -7   4   5       34.20       28.68      1.84 o
  -6   4   5        8.13        5.52      0.77 o
  -5   4   5        3.26        2.38      0.57 o
  -4   4   5       15.27       14.83      0.65 o
  -3   4   5       30.22       29.14      0.79 o
  -2   4   5      896.74      950.07      6.70 o
  -1   4   5        5.52        6.17      0.37 o
   0   4   5     3083.26     3343.85     21.06 o
   1   4   5     3237.16     3549.25     22.33 o
   2   4   5        6.30        5.65      0.48 o
   3   4   5       22.46       30.54      0.98 o
   4   4   5       49.47       45.70      1.34 o
   5   4   5       16.35       15.80      1.02 o
   6   4   5      176.19      190.89      4.14 o
   7   4   5        1.17        1.25      1.24 o
   8   4   5        0.30       -0.26      1.26 o
  -9   5   5        3.58        0.25      2.90 o
  -8   5   5       12.55       14.34      2.24 o
  -7   5   5        7.25        9.49      1.16 o
  -6   5   5      124.30      134.19      2.28 o
  -5   5   5       84.77       87.03      1.56 o
  -4   5   5       16.22       17.55      0.91 o
  -3   5   5       45.83       43.48      1.06 o
  -2   5   5        8.61        7.78      0.48 o
  -1   5   5      122.51      127.14      1.59 o
   0   5   5      987.27     1076.69      7.66 o
   1   5   5      180.37      178.35      2.13 o
   2   5   5      377.97      421.91      4.56 o
   3   5   5      359.69      375.93      3.63 o
   4   5   5       20.57       21.61      0.90 o
   5   5   5      119.36      125.84      2.47 o
   6   5   5       90.76      102.03      3.11 o
   7   5   5      128.45      125.10      3.42 o
   8   5   5        5.88        5.03      1.44 o
  -8   6   5        6.55        4.35      2.18 o
  -7   6   5       26.27       29.65      2.02 o
  -6   6   5       89.90       90.56      2.15 o
  -5   6   5       21.65       22.85      1.24 o
  -4   6   5      195.93      193.56      2.72 o
  -3   6   5       40.96       43.50      1.20 o
  -2   6   5      296.12      267.59      2.74 o
  -1   6   5       42.76       41.54      1.62 o
   0   6   5        2.73        4.27      0.62 o
   1   6   5      189.63      207.55      2.54 o
   2   6   5        2.75        7.33      0.58 o
   3   6   5      381.56      383.32      3.89 o
   4   6   5       12.31       15.64      1.02 o
   5   6   5       66.39       63.25      3.92 o
   6   6   5        1.10        1.28      1.07 o
   7   6   5       47.04       46.33      2.41 o
  -8   7   5        0.76       -0.63      1.96 o
  -7   7   5       71.54       54.58      3.28 o
  -6   7   5       38.55       35.23      2.08 o
  -5   7   5       78.37       72.23      1.95 o
  -4   7   5      405.44      400.46      4.93 o
  -3   7   5       43.45       48.21      1.39 o
  -2   7   5      145.48      146.80      1.78 o
  -1   7   5       26.90       24.86      1.02 o
   0   7   5        6.24        7.91      0.73 o
   1   7   5       15.68       18.64      0.91 o
   2   7   5       62.08       50.40      1.77 o
   3   7   5      432.68      424.48      5.41 o
   4   7   5       11.43       13.35      1.30 o
   5   7   5       98.66       88.95      2.57 o
   6   7   5        1.16        0.42      1.23 o
   7   7   5        0.66        1.59      1.39 o
  -8   8   5        0.11       -0.85      1.92 o
  -7   8   5        2.61        0.02      1.55 o
  -6   8   5        0.61       -0.99      1.28 o
  -5   8   5      103.13      106.79      3.31 o
  -4   8   5       17.87       16.96      1.31 o
  -3   8   5        1.11        2.56      0.67 o
  -2   8   5      133.50      144.19      2.25 o
  -1   8   5       13.69       16.16      0.89 o
   0   8   5        0.92        1.72      0.69 o
   1   8   5       33.60       36.41      1.42 o
   2   8   5       38.08       36.84      1.23 o
   3   8   5      192.55      182.10      3.37 o
   4   8   5        0.93       -0.49      0.89 o
   5   8   5        2.67        3.33      1.12 o
   6   8   5        7.92        8.53      1.76 o
   7   8   5        5.33        3.98      1.53 o
  -7   9   5        5.19        6.62      1.92 o
  -6   9   5       44.77       43.08      3.80 o
  -5   9   5        0.92       -0.77      1.05 o
  -4   9   5        0.25       -0.88      0.88 o
  -3   9   5      324.16      303.76      4.68 o
  -2   9   5      159.85      153.68      3.18 o
  -1   9   5       84.76       86.28      1.92 o
   0   9   5       32.71       29.63      1.61 o
   1   9   5       18.41       16.97      1.09 o
   2   9   5      146.15      128.43      2.72 o
   3   9   5        8.23        5.61      1.07 o
   4   9   5       20.16       19.82      1.67 o
   5   9   5       12.05       13.21      1.47 o
   6   9   5        1.41        3.47      1.29 o
  -7  10   5        0.30       -0.73      1.66 o
  -6  10   5        1.65        0.49      1.55 o
  -5  10   5        6.47        8.74      1.78 o
  -4  10   5       11.59        9.63      1.53 o
  -3  10   5      118.92      123.70      3.02 o
  -2  10   5        4.87        5.34      1.26 o
  -1  10   5        4.13        5.60      0.98 o
   0  10   5      977.98      993.09     10.86 o
   1  10   5      623.86      635.20      7.80 o
   2  10   5        0.80       -0.01      0.98 o
   3  10   5      106.61      102.18      3.12 o
   4  10   5        0.06        0.04      0.97 o
   5  10   5        4.34        3.26      1.39 o
   6  10   5        0.63       -0.77      1.36 o
  -6  11   5        1.11       -1.57      1.57 o
  -5  11   5        3.68        5.58      1.82 o
  -4  11   5        2.18        1.85      1.28 o
  -3  11   5       39.57       41.31      2.17 o
  -2  11   5       82.79       83.88      2.58 o
  -1  11   5      298.02      294.19      4.30 o
   0  11   5       66.03       66.68      2.93 o
   1  11   5       12.97       15.99      1.41 o
   2  11   5       36.19       42.81      2.28 o
   3  11   5      255.67      256.78      5.90 o
   4  11   5       36.61       37.60      2.85 o
   5  11   5       27.79       29.84      2.78 o
  -5  12   5       13.02       17.69      2.45 o
  -4  12   5        6.94        4.36      1.47 o
  -3  12   5        0.86        1.10      1.35 o
  -2  12   5       82.13       91.43      2.74 o
  -1  12   5       19.44       21.30      1.79 o
   0  12   5       39.48       38.84      2.42 o
   1  12   5       62.79       52.64      2.85 o
   2  12   5       31.46       31.88      2.67 o
   3  12   5       77.60       83.79      4.18 o
   4  12   5        0.71        0.76      1.66 o
  -4  13   5        0.19        0.89      1.51 o
  -3  13   5        8.60        8.53      1.79 o
  -2  13   5       29.73       29.86      2.18 o
  -1  13   5       61.34       65.01      2.84 o
   0  13   5        8.51        7.20      1.34 o
   1  13   5        1.39        1.07      1.36 o
   2  13   5       20.27       20.72      2.42 o
   3  13   5       45.64       49.21      5.75 o
  -2  14   5        7.98        7.29      2.17 o
  -1  14   5        5.89        4.25      1.90 o
   0  14   5        0.02        1.66      1.21 o
   1  14   5       21.50       21.03      2.25 o
  -9   0   6        2.57       20.05      3.24 o
  -8   0   6        3.57        3.05      1.84 o
  -7   0   6       18.12       20.19      1.85 o
  -6   0   6      495.39      522.46      7.92 o
  -5   0   6      225.30      206.59      4.05 o
  -4   0   6      298.60      271.70      3.61 o
  -3   0   6      967.14     1022.18      9.18 o
  -2   0   6      303.12      346.43      3.95 o
  -1   0   6     1238.09     1495.04     14.06 o
   0   0   6       58.42       34.88      1.07 o
   1   0   6       67.93       47.86      1.22 o
   2   0   6     1517.86     1632.66     16.80 o
   3   0   6      431.55      499.87      8.24 o
   4   0   6      330.65      372.75      7.01 o
   5   0   6        1.91        2.78      1.42 o
   6   0   6        4.61       14.63      1.97 o
   7   0   6       35.22       34.18      3.09 o
   8   0   6        3.14       -0.13      1.89 o
  -9   1   6        3.54        3.33      1.36 o
  -8   1   6        2.31        2.19      1.24 o
  -7   1   6       38.50       45.31      1.90 o
  -6   1   6       20.97       23.94      1.27 o
  -5   1   6       18.13       17.13      1.17 o
  -4   1   6        2.30        1.34      0.37 o
  -3   1   6      407.92      427.19      3.21 o
  -2   1   6       30.05       29.00      0.79 o
  -1   1   6     1217.48     1280.22      8.19 o
   0   1   6     2444.75     2753.94     14.63 o
   1   1   6      305.58      372.64      3.15 o
   2   1   6      211.75      236.76      2.39 o
   3   1   6        3.97        1.23      0.63 o
   4   1   6      325.64      321.07      4.13 o
   5   1   6        2.48        1.67      0.93 o
   6   1   6       11.29        9.67      1.30 o
   7   1   6        8.56        9.70      1.48 o
   8   1   6        6.03        5.67      1.46 o
  -9   2   6       17.26       16.53      1.82 o
  -8   2   6        3.73        5.09      1.25 o
  -7   2   6        0.06        0.31      0.81 o
  -6   2   6        0.87        0.34      0.53 o
  -5   2   6       23.66       25.46      0.99 o
  -4   2   6      476.64      486.85      3.45 o
  -3   2   6      386.25      380.82      2.85 o
  -2   2   6      549.87      502.64      3.31 o
  -1   2   6     1833.43     2028.36     12.02 o
   0   2   6     2902.80     3325.63     18.06 o
   1   2   6      559.27      703.16      5.06 o
   2   2   6      165.24      181.23      2.56 o
   3   2   6      165.06      159.36      2.50 o
   4   2   6      113.35      103.95      2.17 o
   5   2   6       39.20       42.07      1.75 o
   6   2   6       48.36       45.06      3.86 o
   7   2   6        7.11        4.07      1.28 o
   8   2   6        0.18        0.66      1.26 o
  -9   3   6        7.19       11.21      1.81 o
  -8   3   6        6.85        6.91      1.47 o
  -7   3   6        0.01        0.96      0.87 o
  -5   3   6       12.63       10.62      0.86 o
  -4   3   6        2.29        3.73      0.45 o
  -3   3   6       11.15        9.42      0.43 o
  -2   3   6      256.27      245.29      2.38 o
  -1   3   6      503.66      538.78      4.00 o
   1   3   6     1504.50     1682.92     10.58 o
   2   3   6        0.00       -0.12      0.41 o
   3   3   6       13.86       10.93      0.76 o
   4   3   6      106.04      106.08      2.12 o
   5   3   6       39.66       41.19      1.56 o
   6   3   6      118.39      116.45      2.73 o
   7   3   6       12.06       14.14      1.62 o
   8   3   6        8.45        9.37      2.32 o
  -9   4   6       14.96       13.94      2.83 o
  -8   4   6        2.77        1.22      1.20 o
  -7   4   6       42.39       45.17      2.56 o
  -6   4   6        7.52        9.94      1.01 o
  -5   4   6        3.52        3.08      0.65 o
  -4   4   6       56.99       55.81      1.02 o
  -3   4   6       14.37       16.99      0.69 o
  -2   4   6      939.54     1050.44      7.27 o
  -1   4   6      629.48      731.26      5.24 o
   0   4   6       39.84       50.02      0.95 o
   1   4   6        7.17       10.22      0.60 o
   2   4   6      616.16      624.95      5.38 o
   3   4   6       94.77      102.65      1.84 o
   4   4   6       80.30       81.05      1.77 o
   5   4   6       40.96       39.37      1.49 o
   6   4   6        8.22        9.30      1.48 o
   7   4   6       88.05       87.90      3.83 o
   8   4   6        0.15       -0.24      1.24 o
  -9   5   6        0.10        1.13      2.21 o
  -8   5   6       67.36       70.76      5.48 o
  -7   5   6       49.96       47.11      1.86 o
  -6   5   6        8.17       10.53      0.91 o
  -5   5   6        0.27        0.14      0.54 o
  -4   5   6       53.02       56.31      1.43 o
  -3   5   6       11.32       13.24      0.64 o
  -2   5   6      386.51      400.01      3.50 o
  -1   5   6      279.82      295.64      2.61 o
   0   5   6       88.91      120.92      1.98 o
   1   5   6      154.56      174.41      2.16 o
   2   5   6        0.01        0.56      0.54 o
   3   5   6        6.81        5.27      0.59 o
   4   5   6      296.74      298.52      3.58 o
   5   5   6      165.24      177.79      3.11 o
   6   5   6      132.50      134.58      3.41 o
   7   5   6       14.72       16.24      1.71 o
  -8   6   6        8.66        8.00      2.25 o
  -7   6   6       14.29       16.81      1.58 o
  -6   6   6       89.08      104.58      3.57 o
  -5   6   6        0.00        1.36      0.79 o
  -4   6   6      172.08      175.27      2.54 o
  -3   6   6       17.52       33.74      1.23 o
  -2   6   6      146.41      158.45      1.96 o
  -1   6   6      673.18      716.77      5.53 o
   0   6   6      105.94      150.68      1.84 o
   1   6   6      241.60      244.44      2.93 o
   2   6   6        0.43        0.58      0.50 o
   3   6   6      101.11       94.91      2.04 o
   4   6   6        0.05        1.17      0.70 o
   5   6   6       75.93       66.57      2.29 o
   6   6   6        3.03        5.44      1.19 o
   7   6   6       27.73       28.88      2.10 o
  -8   7   6       13.93        8.79      3.53 o
  -7   7   6       47.52       44.27      2.82 o
  -6   7   6       96.19       94.22      2.79 o
  -5   7   6      109.87      103.40      2.44 o
  -4   7   6       39.82       41.25      1.80 o
  -3   7   6        2.63        3.38      0.74 o
  -2   7   6       66.62       61.07      1.20 o
  -1   7   6       46.45       45.27      1.45 o
   0   7   6      128.60      129.12      1.70 o
   1   7   6       58.43       49.96      1.35 o
   2   7   6       88.18       89.20      1.67 o
   3   7   6      517.12      517.52      6.36 o
   4   7   6      118.34      120.76      2.76 o
   5   7   6        5.04        5.39      1.30 o
   6   7   6        9.32        8.56      1.60 o
   7   7   6       10.79       15.05      2.42 o
  -8   8   6        2.44        3.82      2.24 o
  -7   8   6       51.30       49.45      3.12 o
  -6   8   6       32.12       32.69      2.50 o
  -5   8   6        1.64        0.09      1.16 o
  -4   8   6       23.35       29.48      1.77 o
  -3   8   6       21.58       26.13      1.52 o
  -2   8   6      406.23      430.76      4.09 o
  -1   8   6      364.50      339.78      3.95 o
   0   8   6       81.79       67.88      1.44 o
   1   8   6      377.60      375.86      3.93 o
   2   8   6       30.19       28.39      1.41 o
   3   8   6       16.93       14.22      1.15 o
   4   8   6       46.66       44.28      2.30 o
   5   8   6        2.69        2.71      1.26 o
   6   8   6        3.59        4.36      1.76 o
  -7   9   6        0.06        0.42      1.72 o
  -6   9   6        0.32        5.83      1.68 o
  -5   9   6      100.32      102.15      3.48 o
  -4   9   6        0.58       -0.49      1.08 o
  -3   9   6      216.58      209.42      4.18 o
  -2   9   6       25.96       22.28      1.32 o
  -1   9   6      207.54      205.21      2.72 o
   0   9   6        1.06        2.97      0.91 o
   1   9   6     1300.18     1280.48     12.11 o
   2   9   6        3.66        2.47      0.81 o
   3   9   6        0.10        6.26      0.98 o
   4   9   6        5.05        7.31      1.23 o
   5   9   6       46.02       53.09      2.48 o
   6   9   6        0.15        2.77      1.31 o
  -6  10   6        0.52       -1.51      1.51 o
  -5  10   6       19.19       23.84      2.31 o
  -4  10   6       12.95       10.11      1.34 o
  -3  10   6        3.93        4.61      1.15 o
  -2  10   6       14.94       17.02      1.42 o
  -1  10   6       57.51       51.48      1.90 o
   0  10   6        0.19        1.03      1.02 o
   1  10   6      108.13       98.44      3.43 o
   2  10   6        0.06       -1.08      1.08 o
   3  10   6       51.04       55.23      2.69 o
   4  10   6       28.32       30.80      2.21 o
   5  10   6        0.00        1.23      1.41 o
  -6  11   6        0.00        0.32      1.71 o
  -5  11   6        0.00       -0.48      1.54 o
  -4  11   6        1.95       -1.38      1.46 o
  -3  11   6       12.55       14.40      1.56 o
  -2  11   6       72.84       75.83      2.62 o
  -1  11   6       63.36       64.21      2.43 o
   0  11   6      113.73      110.95      2.95 o
   1  11   6      247.37      243.85      4.82 o
   2  11   6       21.49       18.82      1.78 o
   3  11   6       54.98       61.35      2.88 o
   4  11   6        3.28        3.88      1.98 o
   5  11   6        5.82        4.37      1.88 o
  -5  12   6        0.08        1.29      2.15 o
  -4  12   6        4.85        2.62      1.58 o
  -3  12   6       15.33       23.73      2.09 o
  -2  12   6       85.44       89.11      2.88 o
  -1  12   6      122.06      123.59      3.33 o
   0  12   6       28.53       32.80      2.30 o
   1  12   6       22.65       25.92      2.55 o
   2  12   6       23.08       23.47      3.14 o
   3  12   6       25.89       26.30      2.60 o
   4  12   6        0.07       -1.49      2.37 o
  -3  13   6        4.80        1.50      1.33 o
  -2  13   6       13.97       11.25      1.60 o
  -1  13   6       15.90       11.24      1.63 o
   0  13   6       10.10       13.25      1.61 o
   1  13   6        1.99        4.74      1.75 o
   2  13   6        1.46        5.82      1.81 o
  -9   1   7        1.36        0.85      1.35 o
  -8   1   7        8.92        6.94      2.00 o
  -7   1   7       35.60       29.77      1.51 o
  -6   1   7        0.14       -0.33      0.72 o
  -5   1   7      112.00      105.47      1.61 o
  -4   1   7        0.07        0.65      0.39 o
  -3   1   7     1332.83     1314.77      8.51 o
  -2   1   7     1815.61     2033.92     14.53 o
  -1   1   7       90.08      122.35      1.35 o
   0   1   7       27.01       44.21      0.81 o
   1   1   7        0.09        1.66      0.40 o
   2   1   7      597.99      651.25      5.75 o
   3   1   7       49.62       46.93      1.95 o
   4   1   7        0.41       -0.64      0.70 o
   5   1   7        8.15        5.34      0.99 o
   6   1   7        0.85        0.33      1.07 o
   7   1   7       68.92       67.14      5.26 o
   8   1   7       30.36       28.12      2.17 o
  -9   2   7        0.15       -0.50      1.21 o
  -8   2   7       15.66       15.88      1.55 o
  -7   2   7        2.73        2.41      0.84 o
  -6   2   7       11.89       11.75      0.81 o
  -5   2   7      267.75      267.64      3.89 o
  -4   2   7       79.08       76.83      1.08 o
  -3   2   7        0.84        0.36      0.33 o
  -2   2   7      255.80      302.24      2.45 o
  -1   2   7     1114.27     1268.58      8.84 o
   0   2   7        5.90        6.99      0.38 o
   1   2   7       33.02       37.14      1.19 o
   2   2   7       39.15       43.04      1.17 o
   3   2   7       37.58       37.53      1.35 o
   4   2   7       96.25       99.55      2.22 o
   5   2   7       57.57       51.23      1.93 o
   6   2   7        0.00       -0.86      0.86 o
   7   2   7       48.81       40.87      2.27 o
   8   2   7        5.55        5.94      1.54 o
  -9   3   7        0.24       -1.29      1.29 o
  -8   3   7        0.07       -1.16      1.16 o
  -7   3   7        0.74        0.84      1.02 o
  -6   3   7       14.40       16.64      1.01 o
  -5   3   7       45.30       39.72      1.20 o
  -4   3   7       93.86      111.01      1.31 o
  -3   3   7      126.22      138.66      1.44 o
  -2   3   7       51.18       57.70      0.72 o
  -1   3   7      365.47      400.50      3.52 o
   0   3   7       23.17       24.05      0.81 o
   1   3   7      763.16      769.34      5.34 o
   2   3   7        2.23        2.75      0.51 o
   3   3   7       18.88       21.15      1.04 o
   4   3   7       24.37       22.52      1.26 o
   5   3   7       49.23       54.52      1.90 o
   6   3   7      102.74      106.11      3.26 o
   7   3   7        4.26        3.74      1.39 o
   8   3   7        0.61        0.14      1.44 o
  -9   4   7       12.38        9.82      2.50 o
  -8   4   7       26.11       28.51      1.97 o
  -7   4   7        2.57        3.66      1.15 o
  -6   4   7       56.78       51.14      1.56 o
  -5   4   7       52.28       58.11      1.29 o
  -4   4   7        7.98        7.62      0.46 o
  -3   4   7       11.57       14.13      0.68 o
  -2   4   7       91.96       98.70      1.44 o
  -1   4   7        4.97        6.44      0.47 o
   0   4   7      107.48      114.71      1.58 o
   1   4   7        7.12        3.01      0.47 o
   2   4   7      540.99      530.09      4.79 o
   3   4   7        6.06        3.32      0.76 o
   4   4   7       73.95       69.46      1.77 o
   5   4   7       50.60       50.72      1.86 o
   6   4   7        8.24       10.82      1.47 o
   7   4   7       31.93       35.15      2.23 o
  -9   5   7       29.90       34.12      4.44 o
  -8   5   7        8.62       10.93      1.77 o
  -7   5   7       12.93       13.13      1.71 o
  -6   5   7       22.38       20.31      1.09 o
  -5   5   7        0.60        0.82      0.75 o
  -4   5   7        2.71        1.99      0.61 o
  -3   5   7       91.57       91.51      1.43 o
  -2   5   7        7.70        3.91      0.48 o
  -1   5   7      660.60      647.43      5.34 o
   0   5   7       49.10       48.87      1.44 o
   1   5   7       19.72       20.58      0.88 o
   2   5   7       10.80        9.86      0.87 o
   3   5   7      215.08      205.17      2.56 o
   4   5   7       56.69       55.92      1.62 o
   5   5   7       21.70       20.81      1.58 o
   6   5   7        1.96        1.34      1.09 o
   7   5   7       66.83       68.04      2.91 o
  -8   6   7        3.15       -1.20      2.18 o
  -7   6   7       46.31       44.12      3.26 o
  -6   6   7       29.42       29.49      1.81 o
  -5   6   7        4.85        5.51      0.92 o
  -4   6   7       12.97       10.57      1.12 o
  -3   6   7      576.76      575.77      5.20 o
  -2   6   7      226.26      222.65      2.41 o
  -1   6   7       26.98       20.52      0.82 o
   0   6   7      505.12      471.19      4.45 o
   1   6   7      189.55      184.18      2.26 o
   2   6   7       55.17       49.25      1.70 o
   3   6   7      122.58      123.66      2.35 o
   4   6   7       19.35       17.63      1.42 o
   5   6   7       85.37       85.00      2.70 o
   6   6   7      220.72      225.24      6.04 o
   7   6   7       13.04       14.66      2.01 o
  -8   7   7       17.98       19.37      2.86 o
  -7   7   7       22.01       26.35      2.38 o
  -6   7   7        0.59       -0.22      1.06 o
  -5   7   7       51.74       43.52      1.86 o
  -4   7   7      325.04      335.03      4.67 o
  -3   7   7      699.75      701.79      7.47 o
  -2   7   7        5.54        2.48      0.49 o
  -1   7   7      414.64      431.83      4.00 o
   0   7   7      182.59      187.74      2.32 o
   1   7   7      449.72      424.46      4.52 o
   2   7   7      370.35      377.88      4.31 o
   3   7   7       27.87       29.16      1.58 o
   4   7   7       44.91       43.96      1.98 o
   5   7   7       36.04       40.88      2.46 o
   6   7   7        2.04        3.69      1.44 o
  -7   8   7        0.32        1.31      1.62 o
  -6   8   7        4.70        5.23      1.34 o
  -5   8   7       31.03       30.14      1.69 o
  -4   8   7       59.84       59.85      2.20 o
  -3   8   7        6.07        4.43      0.94 o
  -2   8   7       45.08       39.85      1.21 o
  -1   8   7     1191.81     1171.41     10.64 o
   0   8   7       44.27       36.57      1.21 o
   1   8   7      141.79      145.06      2.39 o
   2   8   7       34.47       36.87      1.75 o
   3   8   7       58.88       57.13      2.08 o
   4   8   7       64.30       65.73      3.40 o
   5   8   7        3.86        1.62      1.47 o
   6   8   7        1.82        1.26      1.33 o
  -7   9   7       11.04       13.39      2.74 o
  -6   9   7        0.32       -0.01      1.43 o
  -5   9   7       30.48       32.28      2.16 o
  -4   9   7       11.72       11.53      1.42 o
  -3   9   7       39.28       41.35      1.94 o
  -2   9   7       14.01       19.09      1.23 o
  -1   9   7      601.65      602.24      6.11 o
   0   9   7       14.29       16.21      1.21 o
   1   9   7       11.63       12.80      1.18 o
   2   9   7       48.20       52.47      2.28 o
   3   9   7        1.05        1.59      0.90 o
   4   9   7        2.98        0.79      1.06 o
   5   9   7       31.28       38.27      2.28 o
  -6  10   7        1.71       -2.18      2.52 o
  -5  10   7        0.94        2.58      1.54 o
  -4  10   7       19.76       18.31      1.83 o
  -3  10   7        1.45        2.39      1.27 o
  -2  10   7       70.46       71.07      2.38 o
  -1  10   7      143.94      145.78      2.86 o
   0  10   7        0.00       -0.87      0.87 o
   1  10   7        8.38        8.90      1.25 o
   2  10   7       12.04        9.89      1.34 o
   3  10   7        6.81        7.61      1.54 o
   4  10   7        0.99        0.15      1.40 o
   5  10   7        5.61        5.27      1.60 o
  -5  11   7        1.11        2.16      1.91 o
  -4  11   7        1.33       -1.38      1.43 o
  -3  11   7        0.65        1.12      1.09 o
  -2  11   7        2.00        1.81      1.08 o
  -1  11   7       63.83       67.48      2.41 o
   0  11   7       56.20       55.62      2.43 o
   1  11   7        4.66        5.42      1.32 o
   2  11   7        8.81        9.24      1.53 o
   3  11   7       24.43       31.75      2.27 o
   4  11   7       12.00        7.35      2.00 o
  -4  12   7        6.88        5.72      1.86 o
  -3  12   7        0.33        0.17      1.47 o
  -2  12   7        0.52       -0.72      1.08 o
  -1  12   7       30.99       31.44      2.32 o
   0  12   7        0.23       -1.23      1.23 o
   1  12   7        0.75       -0.55      1.42 o
   2  12   7        0.98        0.70      1.51 o
   3  12   7       33.28       35.20      2.92 o
  -3  13   7       26.90       33.86      4.03 o
  -2  13   7        0.16        1.40      1.56 o
  -1  13   7       99.65      110.81      3.84 o
   0  13   7        3.82        3.23      1.36 o
   1  13   7       25.22       31.19      2.51 o
  -9   0   8       28.67       22.99      2.84 o
  -8   0   8       13.57       13.97      1.90 o
  -7   0   8        6.33        7.48      1.52 o
  -6   0   8       30.10       37.42      2.22 o
  -5   0   8       25.39       24.39      1.14 o
  -4   0   8      246.25      288.69      3.44 o
  -3   0   8       73.44       90.13      2.61 o
  -2   0   8     1233.98     1331.97     14.26 o
  -1   0   8        0.24       -0.15      0.66 o
   0   0   8     1305.98     1445.75     13.79 o
   1   0   8       62.38       46.21      1.79 o
   2   0   8        0.36       -0.36      1.01 o
   3   0   8       19.11       11.43      2.38 o
   4   0   8       11.87       11.00      1.44 o
   5   0   8       21.60       23.09      2.00 o
   6   0   8       30.22       33.06      2.41 o
   7   0   8       71.39       78.10      3.68 o
  -9   1   8        0.28        0.00      1.26 o
  -8   1   8        8.99        7.07      1.17 o
  -7   1   8       66.28       64.30      1.97 o
  -6   1   8       19.87       17.69      0.88 o
  -5   1   8       21.74       21.97      0.85 o
  -4   1   8       67.43       66.05      1.16 o
  -3   1   8       86.40       93.10      1.36 o
  -2   1   8       23.75       26.56      1.12 o
  -1   1   8        3.29        2.49      0.34 o
   0   1   8       99.10      101.36      1.25 o
   1   1   8       77.39       69.60      1.39 o
   2   1   8       31.42       31.48      1.22 o
   3   1   8      342.48      334.88      4.01 o
   4   1   8        6.86        7.25      0.92 o
   5   1   8       11.55        9.51      1.16 o
   6   1   8       31.06       37.78      1.94 o
   7   1   8       37.69       37.75      2.28 o
  -9   2   8        0.00        0.11      1.36 o
  -8   2   8       20.38       22.82      1.85 o
  -7   2   8        0.27        0.62      0.91 o
  -6   2   8        1.31       -0.13      0.62 o
  -5   2   8       26.87       26.57      0.89 o
  -4   2   8      343.91      348.11      2.85 o
  -3   2   8        9.89       11.06      0.47 o
  -2   2   8      149.52      139.96      1.79 o
  -1   2   8      506.12      461.30      4.10 o
   0   2   8       96.29       87.98      1.11 o
   1   2   8      112.23      115.01      1.69 o
   2   2   8      117.68       91.40      1.68 o
   3   2   8       42.31       43.75      1.52 o
   4   2   8      121.61      119.56      2.55 o
   5   2   8       26.30       22.14      1.49 o
   6   2   8        3.21        2.03      1.07 o
   7   2   8        4.52        6.60      1.45 o
  -9   3   8        2.03        0.34      1.36 o
  -8   3   8       23.76       24.14      1.92 o
  -7   3   8       62.24       64.31      2.08 o
  -6   3   8        2.40        0.49      0.69 o
  -5   3   8      253.34      247.76      2.57 o
  -4   3   8      263.45      236.12      2.10 o
  -3   3   8        9.67       15.19      0.58 o
  -2   3   8        5.82        9.31      0.41 o
  -1   3   8       50.96       50.55      0.96 o
   0   3   8      105.93      101.19      1.36 o
   1   3   8        2.10        2.83      0.46 o
   2   3   8      137.30      131.39      2.05 o
   3   3   8       57.40       60.69      1.99 o
   4   3   8        0.42        0.41      0.76 o
   5   3   8     1053.96     1030.88     10.39 o
   6   3   8       77.73       70.60      4.57 o
   7   3   8       65.11       70.33      3.33 o
  -9   4   8       11.56        9.31      2.15 o
  -8   4   8        0.07       11.49      2.00 o
  -7   4   8       18.38       16.89      1.41 o
  -6   4   8       80.29       80.44      1.93 o
  -5   4   8       90.61       94.99      1.87 o
  -4   4   8      391.51      377.24      2.91 o
  -3   4   8      492.71      475.90      4.15 o
  -2   4   8       12.11       10.77      0.57 o
  -1   4   8       15.12       14.36      0.69 o
   0   4   8       23.15       26.51      0.93 o
   1   4   8       76.55       76.60      1.53 o
   2   4   8        2.20        2.88      0.53 o
   3   4   8       54.27       43.00      1.47 o
   4   4   8      426.43      394.41      4.62 o
   5   4   8        5.96        7.46      1.14 o
   6   4   8       84.56       82.81      4.51 o
   7   4   8        8.16        8.44      1.57 o
  -8   5   8        1.54        1.82      1.54 o
  -7   5   8        4.29        3.83      1.42 o
  -6   5   8       11.27       12.74      1.16 o
  -5   5   8      316.76      315.07      4.11 o
  -4   5   8      127.89      120.86      1.79 o
  -3   5   8      468.26      473.15      4.23 o
  -2   5   8      101.92       87.69      1.54 o
  -1   5   8       31.54       38.63      1.03 o
   0   5   8       15.08       16.74      0.86 o
   1   5   8       60.73       55.46      1.52 o
   2   5   8       41.02       31.64      1.34 o
   3   5   8        3.05        5.38      0.76 o
   4   5   8        3.34        6.08      0.86 o
   5   5   8        0.17       -0.73      1.00 o
   6   5   8       25.21       22.55      1.79 o
   7   5   8      184.48      200.31      5.11 o
  -8   6   8        4.93        6.33      2.04 o
  -7   6   8       42.79       42.19      3.09 o
  -6   6   8        2.83        1.73      1.01 o
  -5   6   8      133.11      143.93      2.74 o
  -4   6   8        0.00        1.30      0.68 o
  -3   6   8      487.76      482.59      4.95 o
  -2   6   8      166.80      157.39      2.01 o
  -1   6   8      219.99      200.77      2.51 o
   0   6   8       41.69       55.71      1.37 o
   1   6   8       26.30       26.64      1.21 o
   2   6   8      125.95      121.34      2.35 o
   3   6   8      241.04      231.90      3.48 o
   4   6   8        9.42       11.25      1.26 o
   5   6   8        9.41       11.61      1.62 o
   6   6   8       48.98       44.94      3.07 o
  -8   7   8        6.40        6.99      2.25 o
  -7   7   8       17.12       21.73      2.43 o
  -6   7   8        8.22        9.54      1.37 o
  -5   7   8       47.36       45.18      1.82 o
  -4   7   8        0.09        0.05      1.05 o
  -3   7   8      150.33      141.35      2.72 o
  -2   7   8      310.24      286.04      3.24 o
  -1   7   8      216.17      194.72      2.41 o
   0   7   8       23.79       21.65      0.96 o
   1   7   8      118.12      119.20      2.18 o
   2   7   8       20.05       19.58      1.21 o
   3   7   8        5.81        5.53      1.27 o
   4   7   8        3.71        4.81      1.29 o
   5   7   8        0.46       -0.74      1.13 o
   6   7   8        0.45        0.54      1.36 o
  -7   8   8        1.63        0.57      1.96 o
  -6   8   8       13.87       13.84      1.58 o
  -5   8   8        0.23       -0.88      0.88 o
  -4   8   8       11.69       11.96      1.33 o
  -3   8   8      353.89      367.14      4.77 o
  -2   8   8        5.75        2.43      0.82 o
  -1   8   8       26.99       27.54      1.41 o
   0   8   8       81.87      102.12     11.50 o
   1   8   8      143.10      153.74      2.58 o
   2   8   8      134.51      119.22      2.71 o
   3   8   8       30.69       32.46      1.84 o
   4   8   8       12.91       15.59      1.62 o
   5   8   8       60.08       58.18      2.94 o
   6   8   8        2.46        4.63      1.56 o
  -7   9   8        0.25        3.23      2.52 o
  -6   9   8       14.97       15.83      2.07 o
  -5   9   8        3.02        3.49      1.23 o
  -4   9   8        2.28        2.56      1.16 o
  -3   9   8       31.00       28.68      1.49 o
  -2   9   8        0.82        1.56      0.84 o
  -1   9   8      109.73      102.57      2.24 o
   0   9   8       45.23       44.74      1.80 o
   1   9   8        0.51       -0.46      0.81 o
   2   9   8       41.98       45.00      2.17 o
   3   9   8        8.19        8.52      1.36 o
   4   9   8        0.03       -0.42      2.20 o
   5   9   8       20.80       23.88      4.03 o
  -6  10   8        5.41        2.51      1.77 o
  -5  10   8        5.71        3.64      1.66 o
  -4  10   8        3.15        0.64      1.24 o
  -3  10   8        8.44       10.13      1.28 o
  -2  10   8       23.86       22.52      1.89 o
  -1  10   8       72.43       77.66      2.17 o
   0  10   8      144.04      137.18      2.87 o
   1  10   8        0.18        0.13      0.92 o
   2  10   8        0.26        0.54      1.10 o
   3  10   8       39.65       45.71      2.87 o
   4  10   8       26.50       23.19      2.19 o
  -5  11   8        0.09       -1.44      1.44 o
  -4  11   8       17.02       16.37      2.15 o
  -3  11   8       85.13       86.81      3.07 o
  -2  11   8        0.92        1.41      1.60 o
  -1  11   8        6.57        6.66      2.16 o
   1  11   8       45.63       50.96      2.47 o
   2  11   8        0.90        1.04      1.29 o
   3  11   8       23.41       24.19      2.13 o
  -4  12   8        0.11        1.61      1.45 o
  -3  12   8      197.88      226.65      5.43 o
  -2  12   8       41.43       43.38      2.67 o
  -1  12   8        8.32        9.82      1.42 o
   0  12   8        4.07        5.16      1.33 o
   1  12   8       55.10       59.93      3.18 o
   2  12   8       10.10        8.62      1.92 o
  -2  13   8        1.49        0.53      1.43 o
  -1  13   8       16.41       19.09      2.37 o
   0  13   8        7.13        7.18      1.59 o
  -9   1   9       26.04       31.58      3.01 o
  -8   1   9        0.30       -0.68      1.18 o
  -7   1   9       53.29       54.26      1.87 o
  -6   1   9        0.79        1.45      0.73 o
  -5   1   9        0.67        0.41      0.64 o
  -4   1   9       73.98       84.13      1.24 o
  -3   1   9        7.10        4.15      0.68 o
  -2   1   9       85.13       85.79      1.68 o
  -1   1   9      183.55      198.51      1.91 o
   0   1   9      224.17      215.33      2.26 o
   1   1   9        3.42        2.18      0.49 o
   2   1   9        0.02       -0.09      0.66 o
   3   1   9      794.58      795.45      7.69 o
   4   1   9      136.20      127.14      2.64 o
   5   1   9       75.10       83.74      2.54 o
   6   1   9       21.33       20.40      1.47 o
   7   1   9       28.53       27.59      1.95 o
  -9   2   9        7.73        8.41      2.58 o
  -8   2   9        5.71        2.23      1.37 o
  -7   2   9       72.14       79.85      2.29 o
  -6   2   9      179.98      173.10      2.64 o
  -5   2   9        0.00        0.69      0.50 o
  -4   2   9      211.43      206.50      2.09 o
  -3   2   9        2.73        2.76      0.48 o
  -2   2   9      186.12      180.36      2.20 o
  -1   2   9       11.63       12.45      0.65 o
   0   2   9      274.20      263.72      2.29 o
   1   2   9       31.54       30.45      0.93 o
   2   2   9       47.68       46.32      1.57 o
   3   2   9      608.66      608.54      6.29 o
   4   2   9       35.78       35.67      1.74 o
   5   2   9      291.05      294.14      3.95 o
   6   2   9       67.48       65.47      3.30 o
   7   2   9        1.02       -0.77      1.24 o
  -8   3   9       25.27       27.02      2.20 o
  -7   3   9       37.56       42.52      1.84 o
  -6   3   9       12.91       16.68      1.09 o
  -5   3   9      104.75      105.47      1.81 o
  -4   3   9      144.09      134.81      1.55 o
  -3   3   9      116.38      104.15      1.37 o
  -2   3   9       71.17       82.66      1.30 o
  -1   3   9       10.51       12.81      0.52 o
   0   3   9       26.01       40.02      0.87 o
   1   3   9       19.40       20.96      0.87 o
   2   3   9      938.50      910.25      7.44 o
   3   3   9       13.44       12.43      0.98 o
   4   3   9       22.55       27.15      1.45 o
   5   3   9      149.72      158.03      3.95 o
   6   3   9        7.06       12.03      1.65 o
   7   3   9        1.78        1.57      1.39 o
  -8   4   9        0.13       -2.37      2.37 o
  -7   4   9       61.93       61.65      2.74 o
  -6   4   9      206.96      200.39      2.94 o
  -5   4   9      138.00      143.24      2.22 o
  -4   4   9       43.01       39.52      1.16 o
  -3   4   9        0.87        0.91      0.49 o
  -2   4   9        9.87       13.40      0.70 o
  -1   4   9        0.79        0.44      0.44 o
   0   4   9        3.43        2.69      0.58 o
   1   4   9       16.57       16.49      0.90 o
   2   4   9      244.54      252.28      3.12 o
   3   4   9      301.65      287.34      3.53 o
   4   4   9       57.58       53.24      2.81 o
   5   4   9      425.77      420.77      5.60 o
   6   4   9        5.31        1.67      1.33 o
   7   4   9        0.09        4.30      2.44 o
  -8   5   9        1.18       -1.63      1.67 o
  -7   5   9       10.61       10.55      1.54 o
  -6   5   9        3.60        4.59      0.97 o
  -5   5   9      470.09      454.04      5.29 o
  -4   5   9       83.12       76.75      1.77 o
  -3   5   9        5.42        8.49      0.69 o
  -2   5   9       99.42       86.22      1.78 o
  -1   5   9       33.17       26.71      1.14 o
   0   5   9      529.98      506.46      5.27 o
   1   5   9       13.93       12.79      1.12 o
   2   5   9        9.27       13.81      1.04 o
   3   5   9       78.68       69.63      1.74 o
   4   5   9      702.69      648.54      7.30 o
   5   5   9        9.74       12.69      1.67 o
   6   5   9       44.43       50.34      2.88 o
  -8   6   9        9.21        6.57      2.47 o
  -7   6   9        8.74       10.23      1.69 o
  -6   6   9        5.72        6.10      1.09 o
  -5   6   9       16.98       15.13      1.42 o
  -4   6   9       59.92       58.42      1.70 o
  -3   6   9        1.37        3.23      0.66 o
  -2   6   9        0.13        0.02      0.60 o
  -1   6   9        0.07       -0.38      0.53 o
   0   6   9        5.32       15.44      1.05 o
   1   6   9       14.65       13.67      1.01 o
   2   6   9       46.01       43.66      1.63 o
   3   6   9        1.09        1.37      0.86 o
   4   6   9       93.37       85.55      2.68 o
   5   6   9        6.91        9.33      1.60 o
   6   6   9       31.64       37.90      2.57 o
  -7   7   9        1.18        0.18      1.43 o
  -6   7   9        2.84        3.59      1.13 o
  -5   7   9        0.00       -0.69      0.85 o
  -4   7   9       41.54       37.68      1.49 o
  -3   7   9       53.42       51.19      1.51 o
  -2   7   9       89.69      105.21      2.01 o
  -1   7   9        9.54       13.18      0.98 o
   0   7   9       36.93       33.52      1.37 o
   1   7   9        1.99        3.61      0.77 o
   2   7   9       67.85       61.79      1.89 o
   3   7   9       49.69       49.99      2.15 o
   4   7   9        2.12        3.25      1.27 o
   5   7   9        0.00       -1.11      1.11 o
   6   7   9       19.06       17.23      2.05 o
  -7   8   9        1.51        2.52      2.74 o
  -6   8   9        4.58        3.39      1.28 o
  -5   8   9        5.66        5.86      1.10 o
  -4   8   9        0.01       -0.84      0.93 o
  -3   8   9       35.32       37.10      1.59 o
  -2   8   9        0.84        0.14      0.77 o
  -1   8   9       91.63      100.13      2.32 o
   0   8   9        1.29        0.11      0.84 o
   1   8   9       93.36       96.04      2.44 o
   2   8   9       69.26       60.45      2.51 o
   3   8   9        0.01       -0.67      1.16 o
   4   8   9        8.99       11.00      1.82 o
   5   8   9       10.92        9.52      1.66 o
  -6   9   9        0.82        2.36      1.46 o
  -5   9   9        4.02        2.83      1.91 o
  -4   9   9      120.98      127.22      3.15 o
  -3   9   9       79.92       86.15      2.50 o
  -2   9   9       78.32       80.42      2.36 o
  -1   9   9       60.51       65.05      2.05 o
   0   9   9        4.52       24.77      3.01 o
   1   9   9       31.38       32.88      1.82 o
   2   9   9       53.68       55.75      2.35 o
   3   9   9        3.55        2.39      1.49 o
   4   9   9        4.03        6.66      1.78 o
  -5  10   9      141.77      158.36      4.35 o
  -4  10   9        3.06        4.55      1.36 o
  -3  10   9      147.79      147.06      3.11 o
  -2  10   9      109.38      114.88      3.58 o
  -1  10   9        0.00       -0.23      0.86 o
   0  10   9       22.94       22.05      1.78 o
   1  10   9       15.16       14.11      1.45 o
   2  10   9       24.80       23.48      1.71 o
   3  10   9       17.71       23.36      2.14 o
   4  10   9       61.28       72.19      4.22 o
  -4  11   9       22.62       31.70      2.51 o
  -3  11   9        0.64        0.70      1.17 o
  -2  11   9        1.81        1.39      1.07 o
  -1  11   9        0.28       -0.35      0.99 o
   0  11   9       33.04       37.14      2.04 o
   1  11   9       42.89       44.07      2.22 o
   2  11   9        2.28        2.92      1.34 o
   3  11   9       34.46       35.08      3.12 o
  -3  12   9       27.66       31.67      2.82 o
  -2  12   9       33.08       34.83      2.50 o
  -1  12   9        8.06        7.37      1.50 o
   0  12   9       13.60       24.18      1.95 o
   1  12   9       13.83       15.19      1.75 o
  -8   0  10       61.54       70.99      4.20 o
  -7   0  10        4.59        5.01      1.86 o
  -6   0  10        6.22        5.14      1.66 o
  -5   0  10       20.73       24.96      1.55 o
  -4   0  10       31.39       34.49      2.20 o
  -3   0  10       32.80       40.11      3.47 o
  -2   0  10       55.76       58.20      2.46 o
  -1   0  10      801.98      805.96     10.92 o
   0   0  10        1.09        6.08      0.91 o
   1   0  10     6375.15     6353.31     61.84 o
   2   0  10      532.56      545.72      8.10 o
   3   0  10      268.23      275.13      5.32 o
   4   0  10      743.44      735.38     10.73 o
   5   0  10      114.97      117.78      3.80 o
   6   0  10       80.34       84.16      3.73 o
  -8   1  10       11.75       12.33      1.67 o
  -7   1  10        5.20        5.65      1.31 o
  -6   1  10       56.31       55.52      2.40 o
  -5   1  10        6.11        5.91      0.72 o
  -4   1  10        8.45        7.82      0.59 o
  -3   1  10       12.35       11.68      1.02 o
  -2   1  10      352.59      348.12      3.90 o
  -1   1  10       65.18       56.88      2.03 o
   0   1  10      332.44      315.31      2.96 o
   1   1  10      120.99      117.64      2.37 o
   2   1  10       30.81       31.48      1.44 o
   3   1  10       68.32       69.54      1.99 o
   4   1  10       63.01       61.25      2.06 o
   5   1  10       11.02        9.91      1.17 o
   6   1  10        2.58        0.96      0.98 o
  -8   2  10       12.91       12.43      2.23 o
  -7   2  10       22.63       26.55      1.88 o
  -6   2  10       49.69       49.37      2.04 o
  -5   2  10        0.23       -0.13      0.55 o
  -4   2  10        0.16       -0.49      0.49 o
  -3   2  10       90.72       96.21      1.75 o
  -2   2  10      110.11       93.96      1.45 o
  -1   2  10      155.33      158.67      2.14 o
   0   2  10        0.98        2.12      0.39 o
   1   2  10        0.06        0.38      0.47 o
   2   2  10      678.92      659.39      6.67 o
   3   2  10     1522.76     1517.74     13.35 o
   4   2  10       10.96       15.16      1.21 o
   5   2  10        2.43        2.22      0.94 o
   6   2  10        9.60       11.38      1.50 o
  -8   3  10       13.42       18.64      2.83 o
  -7   3  10       26.23       25.31      2.43 o
  -6   3  10      146.49      140.74      2.84 o
  -5   3  10        0.01       -0.56      0.56 o
  -4   3  10        0.70        0.31      0.58 o
  -3   3  10       48.60       41.15      1.48 o
  -2   3  10        4.60        4.00      0.49 o
  -1   3  10       33.34       31.86      0.91 o
   0   3  10      239.79      242.98      2.37 o
   1   3  10       51.68       44.55      1.28 o
   2   3  10      287.76      274.07      4.00 o
   3   3  10      131.23      117.07      2.45 o
   4   3  10        5.65        6.92      0.97 o
   5   3  10       28.08       26.21      1.75 o
   6   3  10       13.27       11.25      1.56 o
  -8   4  10        0.80        0.87      1.85 o
  -7   4  10       45.24       44.31      3.10 o
  -6   4  10        6.46        6.44      1.01 o
  -5   4  10        5.46        4.06      0.85 o
  -4   4  10        4.03        3.63      0.72 o
  -3   4  10        0.20       -0.58      0.58 o
  -2   4  10       16.12       18.24      0.80 o
  -1   4  10       13.85       11.81      0.86 o
   0   4  10       34.74       27.06      1.38 o
   1   4  10        0.26       -0.21      0.52 o
   2   4  10      146.55      130.30      2.21 o
   3   4  10      198.34      183.01      2.80 o
   4   4  10       57.35       73.34      2.05 o
   5   4  10       31.87       29.13      1.82 o
   6   4  10       15.05       16.31      1.77 o
  -8   5  10       13.28        8.32      2.97 o
  -7   5  10        0.00        1.84      1.69 o
  -6   5  10        0.08       -0.32      0.85 o
  -5   5  10       22.91       21.94      1.21 o
  -4   5  10        0.07        1.08      0.68 o
  -3   5  10       47.38       42.79      1.32 o
  -2   5  10      100.78       85.11      1.84 o
  -1   5  10       55.03       46.26      1.43 o
   0   5  10       46.21       43.47      1.49 o
   1   5  10        8.87        9.09      0.93 o
   2   5  10       83.49       85.97      2.10 o
   3   5  10       43.36       44.50      1.79 o
   4   5  10        2.73        3.69      1.04 o
   5   5  10        0.44        2.02      1.21 o
   6   5  10        0.80        0.38      1.34 o
  -7   6  10        0.68        0.01      1.62 o
  -6   6  10        3.93        5.45      1.09 o
  -5   6  10        8.19        7.05      1.06 o
  -4   6  10       23.99       19.23      1.14 o
  -3   6  10        4.15        1.83      0.64 o
  -2   6  10      162.24      145.31      2.88 o
  -1   6  10       16.79       18.45      1.10 o
   0   6  10        5.55        7.17      0.84 o
   1   6  10      154.94      149.59      2.63 o
   2   6  10      169.72      142.39      2.69 o
   3   6  10       92.03       93.69      2.76 o
   4   6  10       17.51       13.75      1.40 o
   5   6  10       17.09       16.52      1.84 o
  -7   7  10       35.52       34.87      3.83 o
  -6   7  10        6.85        8.51      1.40 o
  -5   7  10        0.99        1.42      1.04 o
  -4   7  10        0.00       -0.80      0.80 o
  -3   7  10       77.94       68.03      1.91 o
  -2   7  10        0.60        0.49      0.78 o
  -1   7  10       61.77       61.22      1.78 o
   0   7  10      282.84      248.38      3.48 o
   1   7  10      136.02      134.50      2.55 o
   2   7  10      164.86      151.01      3.08 o
   3   7  10      101.02       99.62      2.61 o
   4   7  10        4.85        7.13      1.41 o
   5   7  10        7.10        9.12      1.67 o
  -6   8  10        7.39        6.78      1.49 o
  -5   8  10       16.58       18.71      1.53 o
  -4   8  10        1.84        2.97      1.05 o
  -3   8  10       82.92       80.39      2.53 o
  -2   8  10       27.26       23.04      1.42 o
  -1   8  10       58.29       45.87      1.76 o
   0   8  10      117.87      109.55      2.65 o
   1   8  10       14.81       13.01      1.31 o
   2   8  10        9.08        7.55      1.35 o
   3   8  10       26.56       27.14      1.91 o
   4   8  10        5.27        0.91      1.50 o
  -6   9  10        1.06        0.30      1.70 o
  -5   9  10       70.87       72.35      2.94 o
  -4   9  10        1.84        2.20      1.15 o
  -3   9  10        0.84       -0.39      1.06 o
  -2   9  10       14.04       15.93      1.36 o
  -1   9  10       17.29       20.45      1.36 o
   0   9  10        5.36        3.52      1.00 o
   1   9  10        3.27        4.84      1.12 o
   2   9  10       61.38       53.02      2.89 o
   3   9  10        1.78        2.72      1.41 o
   4   9  10        0.05        0.71      1.54 o
  -5  10  10       26.43       32.29      2.53 o
  -4  10  10        1.33        0.10      1.14 o
  -3  10  10        9.66        7.41      1.37 o
  -2  10  10        0.57        0.04      0.99 o
  -1  10  10       70.90       68.21      3.01 o
   0  10  10        5.20       20.01      1.73 o
   1  10  10       29.82       23.07      1.75 o
   2  10  10        7.69        5.87      1.28 o
   3  10  10        0.20        0.11      1.23 o
  -4  11  10        4.63        3.01      1.44 o
  -3  11  10        3.02        5.13      1.60 o
  -2  11  10        6.40        4.00      1.27 o
  -1  11  10        8.45        9.25      1.39 o
   0  11  10        1.66        4.04      1.20 o
   1  11  10        5.48        4.43      1.34 o
   2  11  10        3.75        7.92      1.61 o
  -1  12  10        0.06        2.04      1.48 o
  -8   1  11       53.62       55.52      2.87 o
  -7   1  11       20.42       20.24      1.86 o
  -6   1  11        0.61        1.11      1.10 o
  -5   1  11        2.65        4.34      0.99 o
  -4   1  11       28.93       31.77      1.57 o
  -3   1  11        1.76        1.84      0.83 o
  -2   1  11      164.56      179.45      2.94 o
  -1   1  11      756.91      733.56      7.36 o
   0   1  11       60.73       64.69      1.37 o
   1   1  11      958.23      976.08      9.12 o
   2   1  11      511.29      506.71      5.64 o
   3   1  11       19.05       19.40      1.35 o
   4   1  11        3.93        2.58      0.91 o
   5   1  11        0.71        1.34      0.89 o
   6   1  11        4.35        3.66      1.17 o
  -8   2  11       13.78       18.60      2.49 o
  -7   2  11        2.05        1.57      1.20 o
  -6   2  11       18.61       19.25      1.69 o
  -5   2  11       15.28       14.51      1.27 o
  -4   2  11       45.63       46.60      1.79 o
  -3   2  11      187.28      184.40      3.03 o
  -2   2  11        1.06        0.12      0.71 o
  -1   2  11      663.95      668.47      6.35 o
   0   2  11     1202.42     1214.54     11.25 o
   1   2  11      136.27      146.25      2.53 o
   2   2  11        9.50        4.55      0.81 o
   3   2  11       10.43        8.23      1.04 o
   4   2  11       25.79       28.15      1.55 o
   5   2  11       13.72        9.57      1.20 o
   6   2  11        3.23        2.32      1.24 o
  -8   3  11        0.79        1.93      2.64 o
  -7   3  11        0.05       -0.14      1.36 o
  -6   3  11        0.01       -0.25      1.33 o
  -5   3  11        0.16       -0.53      0.72 o
  -4   3  11        1.07        0.06      0.74 o
  -3   3  11       96.95       88.23      2.22 o
  -2   3  11       41.38       41.57      1.46 o
  -1   3  11       12.49       14.84      0.95 o
   0   3  11      794.77      811.83      7.11 o
   1   3  11       93.60       92.42      1.85 o
   2   3  11        2.41        1.51      0.73 o
   3   3  11        4.51        1.45      0.92 o
   4   3  11        0.08        0.68      0.81 o
   5   3  11        2.26        3.11      1.02 o
   6   3  11        0.04        0.51      1.10 o
  -8   4  11        0.82       -1.46      1.67 o
  -7   4  11        1.11        0.32      1.70 o
  -6   4  11        8.88        5.38      1.46 o
  -5   4  11       51.51       52.17      2.51 o
  -4   4  11       24.70       24.87      1.45 o
  -3   4  11        2.60        4.69      0.87 o
  -2   4  11       10.72        9.03      1.28 o
  -1   4  11       51.00       50.49      1.56 o
   0   4  11      280.97      252.95      3.38 o
   1   4  11      110.60       98.40      2.16 o
   2   4  11      204.41      190.48      3.11 o
   3   4  11       97.81       94.02      2.23 o
   4   4  11       67.38       66.79      2.49 o
   5   4  11        7.13        5.36      1.34 o
  -7   5  11        1.57        2.34      1.77 o
  -6   5  11        0.49        3.21      1.29 o
  -5   5  11        1.98        1.26      0.93 o
  -4   5  11      148.12      143.53      2.64 o
  -3   5  11       84.08       85.88      2.33 o
  -2   5  11      166.39      144.54      2.86 o
  -1   5  11       21.31       21.70      1.60 o
   0   5  11      125.92      122.33      2.31 o
   1   5  11      548.35      473.93      5.50 o
   2   5  11        0.44        1.64      0.81 o
   3   5  11       11.86       11.56      1.18 o
   4   5  11       20.75       21.48      1.62 o
   5   5  11       13.76       12.17      1.58 o
  -7   6  11        8.32        9.38      2.19 o
  -6   6  11        0.06       -1.13      1.13 o
  -5   6  11        6.02        5.77      1.10 o
  -4   6  11       25.41       23.56      1.32 o
  -3   6  11       39.57       36.42      1.87 o
  -2   6  11       17.14       18.31      1.34 o
  -1   6  11        5.18        5.91      0.80 o
   0   6  11       10.29        8.34      0.94 o
   1   6  11       33.17       29.01      1.62 o
   2   6  11        5.88        6.09      0.98 o
   3   6  11        5.55        3.71      1.05 o
   4   6  11       32.20       23.77      1.87 o
   5   6  11        0.01        1.50      1.26 o
  -6   7  11        1.62        0.33      1.42 o
  -5   7  11        3.30        3.09      1.30 o
  -4   7  11        2.80        2.43      0.93 o
  -3   7  11        3.94        4.26      1.13 o
  -2   7  11      193.77      184.43      4.44 o
  -1   7  11       33.86       30.51      1.51 o
   0   7  11       15.74       14.92      1.28 o
   1   7  11        8.34        7.42      1.17 o
   2   7  11       67.54       56.92      3.27 o
   3   7  11       27.82       24.20      1.68 o
   4   7  11        2.27        3.37      1.27 o
  -6   8  11       16.05       14.61      2.01 o
  -5   8  11        0.05        0.25      1.21 o
  -4   8  11       38.89       47.84      2.05 o
  -3   8  11       31.20       28.76      1.84 o
  -2   8  11       61.52       56.56      2.39 o
  -1   8  11       65.29       58.08      2.40 o
   0   8  11      148.23      140.62      3.80 o
   1   8  11        0.17       -0.99      0.99 o
   2   8  11        8.12        9.87      1.41 o
   3   8  11        5.51        3.23      1.28 o
   4   8  11       32.58       39.03      2.72 o
  -5   9  11        2.85        5.22      1.99 o
  -4   9  11        0.86       -0.46      1.09 o
  -3   9  11        0.16        1.13      1.11 o
  -2   9  11        8.07        5.25      1.33 o
  -1   9  11        3.67        6.31      1.26 o
   0   9  11      117.92      107.35      3.12 o
   1   9  11        0.32       -0.58      1.36 o
   2   9  11        3.75        3.44      1.27 o
   3   9  11        5.33        4.00      1.59 o
  -4  10  11       10.31        6.63      1.55 o
  -3  10  11       14.31       16.91      1.71 o
  -2  10  11       42.21       50.41      2.45 o
  -1  10  11        5.80        2.70      1.24 o
   0  10  11       53.33       48.45      2.89 o
   1  10  11        3.85        1.88      1.28 o
   2  10  11        1.99        4.75      1.51 o
  -3  11  11       23.14       24.88      6.71 o
  -2  11  11        2.53        0.66      1.24 o
  -1  11  11        0.00        0.00      1.30 o
   0  11  11        3.71       14.59      2.46 o
  -8   0  12       13.13       11.44      2.36 o
  -7   0  12        0.16       -2.17      2.32 o
  -6   0  12       58.73       59.72      3.23 o
  -5   0  12        1.77       -1.17      1.27 o
  -4   0  12      275.89      282.20      6.73 o
  -3   0  12      445.07      462.80      7.82 o
  -2   0  12      913.40      870.79     12.18 o
  -1   0  12       67.35       63.80      2.96 o
   0   0  12      265.77      270.21      4.36 o
   1   0  12        5.10        8.00      1.44 o
   2   0  12        3.81        5.75      1.40 o
   3   0  12        6.60        8.60      1.74 o
   4   0  12       27.36       25.89      2.27 o
   5   0  12        0.99        0.91      1.40 o
  -8   1  12        0.15       -0.05      1.37 o
  -7   1  12        0.00       -0.38      1.24 o
  -6   1  12       49.28       53.62      2.21 o
  -5   1  12       86.91       86.83      2.91 o
  -4   1  12      186.33      195.04      3.36 o
  -3   1  12       66.90       59.53      2.04 o
  -2   1  12       27.12       26.78      1.51 o
  -1   1  12      592.84      594.78      6.45 o
   0   1  12       31.97       31.46      1.25 o
   1   1  12       37.83       40.86      1.62 o
   2   1  12        8.31        4.78      0.91 o
   3   1  12       34.20       29.99      1.88 o
   4   1  12        7.04        4.95      1.25 o
   5   1  12        6.58        5.39      1.16 o
  -8   2  12        3.08        5.11      1.98 o
  -7   2  12        8.52       10.79      1.83 o
  -6   2  12       26.59       28.65      1.69 o
  -5   2  12       86.26       86.02      2.47 o
  -4   2  12        4.63        8.22      1.09 o
  -3   2  12       79.99       74.68      2.12 o
  -2   2  12      183.06      199.43      3.24 o
  -1   2  12      490.72      514.01      5.83 o
   0   2  12       44.33       37.74      2.33 o
   1   2  12       81.51       76.87      1.78 o
   2   2  12       51.35       55.58      1.77 o
   3   2  12       15.81       12.87      1.10 o
   4   2  12       18.09       26.58      1.60 o
   5   2  12       30.24       25.68      1.75 o
  -7   3  12       18.72       24.86      2.33 o
  -6   3  12       34.65       40.34      2.45 o
  -5   3  12       14.98       13.41      1.30 o
  -4   3  12       37.15       36.97      2.01 o
  -3   3  12      234.47      252.16      3.83 o
  -2   3  12      651.72      638.77      6.74 o
  -1   3  12      345.28      312.30      4.37 o
   0   3  12      608.89      560.56      6.53 o
   1   3  12      144.68      121.79      2.15 o
   2   3  12      153.09      149.03      2.56 o
   3   3  12       28.40       36.91      1.57 o
   4   3  12        0.04        0.00      0.85 o
   5   3  12        6.62        6.11      1.30 o
  -7   4  12        2.50        4.76      2.00 o
  -6   4  12       14.68       20.61      2.36 o
  -5   4  12        5.30        4.38      1.07 o
  -4   4  12       35.40       38.27      2.05 o
  -3   4  12      282.68      283.51      4.56 o
  -2   4  12       95.04       91.85      2.61 o
  -1   4  12      194.55      168.37      3.11 o
   0   4  12       54.06       66.40      3.30 o
   1   4  12        0.69        4.79      0.85 o
   2   4  12       34.23       37.66      1.68 o
   3   4  12        1.98        0.89      0.92 o
   4   4  12        7.23        4.63      1.20 o
   5   4  12       14.72       11.79      1.65 o
  -7   5  12        0.25       -0.43      1.79 o
  -6   5  12       21.45       21.33      2.35 o
  -5   5  12        1.31        0.81      0.96 o
  -4   5  12       66.74       71.00      2.37 o
  -3   5  12       88.75       91.44      2.76 o
  -2   5  12      158.85      165.60      3.69 o
  -1   5  12       89.11       72.67      3.58 o
   0   5  12       13.79       11.54      1.38 o
   1   5  12       15.58       15.18      1.32 o
   2   5  12        3.06        1.78      0.87 o
   3   5  12        4.08        1.76      1.00 o
   4   5  12        2.62        3.49      1.13 o
  -6   6  12       20.78       19.37      2.27 o
  -5   6  12        0.50        0.14      1.10 o
  -4   6  12        0.04        0.97      1.08 o
  -3   6  12        3.19        7.61      1.42 o
  -2   6  12      160.04      148.37      4.14 o
  -1   6  12        0.86       -0.10      1.02 o
   0   6  12        1.64        0.90      1.07 o
   1   6  12        0.51       -0.34      0.96 o
   2   6  12       31.43       29.86      1.67 o
   3   6  12        6.98       15.20      1.44 o
   4   6  12        4.39        6.11      1.40 o
  -6   7  12        3.29        1.47      1.84 o
  -5   7  12       24.38       26.98      1.96 o
  -4   7  12        7.93        6.66      1.43 o
  -3   7  12        2.95        4.68      1.41 o
  -2   7  12        0.00       -0.17      1.43 o
  -1   7  12        1.87        1.60      1.11 o
   0   7  12        0.27        1.07      1.25 o
   1   7  12        0.50        1.30      1.20 o
   2   7  12        1.25        0.32      1.26 o
   3   7  12        0.02        1.39      1.31 o
   4   7  12        4.28        7.61      1.87 o
  -5   8  12       16.73       16.01      2.28 o
  -4   8  12        0.33        0.98      1.21 o
  -3   8  12       12.63       13.31      1.71 o
  -2   8  12        2.06       -0.01      1.26 o
  -1   8  12        0.28       -0.75      1.51 o
   0   8  12       14.50       17.83      1.90 o
   1   8  12        2.94        1.95      2.43 o
   2   8  12        0.04        2.60      1.62 o
   3   8  12       13.91       17.98      3.34 o
  -4   9  12       11.95       12.89      1.68 o
  -3   9  12        1.24        0.20      1.43 o
  -2   9  12       74.61       69.13      3.76 o
  -1   9  12        0.09       -0.95      1.02 o
   0   9  12       15.42       19.19      2.08 o
   1   9  12        5.84        9.68      1.98 o
   2   9  12        6.27        3.65      2.07 o
  -3  10  12        1.07       -1.28      1.28 o
  -2  10  12        4.03        0.16      1.34 o
  -1  10  12        0.51        1.05      1.30 o
   0  10  12       31.13       43.09      2.91 o
   1  10  12        9.12       10.20      2.61 o
  -7   1  13       21.12       23.13      2.04 o
  -6   1  13       11.37        8.38      1.30 o
  -5   1  13        1.03        1.18      1.04 o
  -4   1  13      244.50      233.56      3.85 o
  -3   1  13      119.15      111.32      2.63 o
  -2   1  13       84.09       70.21      2.22 o
  -1   1  13       25.32       19.23      1.35 o
   0   1  13       43.13       49.80      1.93 o
   1   1  13       52.28       48.13      1.96 o
   2   1  13        3.00        0.49      0.93 o
   3   1  13       55.00       56.95      2.39 o
   4   1  13       36.45       37.55      1.94 o
   5   1  13        1.79        4.22      1.26 o
  -7   2  13       18.34       15.24      2.09 o
  -6   2  13       23.76       22.66      1.83 o
  -5   2  13       30.60       33.45      2.12 o
  -4   2  13        3.54        2.14      1.28 o
  -3   2  13      192.94      188.31      3.31 o
  -2   2  13       23.24       17.77      1.32 o
  -1   2  13        0.88       -0.04      0.81 o
   0   2  13        5.65        1.63      0.83 o
   1   2  13       45.09       42.98      2.00 o
   2   2  13        1.70        3.14      1.05 o
   3   2  13        3.30        4.00      1.09 o
   4   2  13        2.51        2.35      1.03 o
  -7   3  13        2.92        1.12      1.64 o
  -6   3  13        6.21        8.34      1.45 o
  -5   3  13       13.08       10.25      1.47 o
  -4   3  13       57.53       61.70      2.54 o
  -3   3  13       40.08       47.33      2.28 o
  -2   3  13        0.24        0.78      1.04 o
  -1   3  13       79.00       68.21      2.50 o
   0   3  13        0.32       -0.49      0.99 o
   1   3  13       20.43       20.51      1.68 o
   2   3  13       15.37       15.89      1.59 o
   3   3  13       25.36       27.75      1.98 o
   4   3  13        0.33        0.93      1.32 o
  -7   4  13       10.81       14.00      2.43 o
  -6   4  13        3.54        2.74      1.31 o
  -5   4  13       14.08       14.34      1.39 o
  -4   4  13       10.16       15.16      1.56 o
  -3   4  13       80.54       77.25      2.76 o
  -2   4  13      176.76      165.31      4.01 o
  -1   4  13        7.46        4.47      1.21 o
   0   4  13        0.11       -0.97      0.97 o
   1   4  13        5.52        6.98      1.36 o
   2   4  13        0.72        1.00      1.15 o
   3   4  13       28.87       27.40      2.05 o
   4   4  13        1.49        0.33      1.59 o
  -6   5  13       22.58       19.85      2.27 o
  -5   5  13       70.86       66.28      2.61 o
  -4   5  13       36.71       39.17      1.99 o
  -3   5  13        7.89        4.81      1.21 o
  -2   5  13      171.22      160.94      3.75 o
  -1   5  13       15.21       13.48      1.53 o
   0   5  13       16.74       16.88      1.63 o
   1   5  13       11.11       13.44      1.51 o
   2   5  13        0.54        1.67      1.12 o
   3   5  13        0.90        1.05      1.33 o
   4   5  13        0.06       -0.33      1.78 o
  -6   6  13        1.13        2.19      1.96 o
  -5   6  13       93.63       96.41      3.24 o
  -4   6  13       79.61       77.84      3.10 o
  -3   6  13        0.93        1.14      1.35 o
  -2   6  13        1.11        1.09      1.34 o
  -1   6  13       23.14       20.11      2.25 o
   0   6  13        6.65       14.98      1.92 o
   1   6  13        2.36        3.41      1.49 o
   2   6  13       35.36       33.64      4.21 o
   3   6  13        0.77       -0.42      1.37 o
  -5   7  13        0.58        0.10      1.21 o
  -4   7  13      256.32      247.86      4.73 o
  -3   7  13        1.83        1.74      1.22 o
  -2   7  13        0.00        1.34      1.43 o
  -1   7  13        0.56        0.85      1.35 o
   0   7  13       18.41       23.02      2.19 o
   1   7  13        3.82        3.86      1.68 o
   2   7  13        1.20       -1.45      1.45 o
   3   7  13       58.47       57.65      3.66 o
  -4   8  13        4.04        6.47      1.48 o
  -3   8  13        0.16       -0.22      1.33 o
  -2   8  13       17.56       20.75      1.94 o
  -1   8  13       10.58        9.02      1.76 o
   0   8  13        0.44        2.36      1.68 o
   1   8  13        0.13       -0.54      1.57 o
   2   8  13       49.78       67.16      3.90 o
  -3   9  13        5.92        5.70      1.56 o
  -2   9  13        1.90        0.65      1.38 o
  -1   9  13       12.37       16.65      1.93 o
   0   9  13        0.17        0.21      1.56 o
  -6   0  14      146.13      151.87      5.17 o
  -5   0  14      255.88      247.28      8.72 o
  -4   0  14       18.76       16.32      2.02 o
  -3   0  14       10.40        8.62      1.72 o
  -2   0  14        0.63        1.49      1.31 o
  -1   0  14       43.53       41.57      2.87 o
   0   0  14       10.44       11.71      1.82 o
   1   0  14        0.23       -1.24      1.24 o
   2   0  14        3.41        3.22      1.58 o
   3   0  14       63.05       74.00      3.81 o
   4   0  14       34.36       34.93      2.79 o
  -6   1  14        4.21        4.38      1.34 o
  -5   1  14       43.38       42.61      2.06 o
  -4   1  14       60.31       61.24      2.34 o
  -3   1  14       22.92       23.50      1.55 o
  -2   1  14       56.75       56.49      2.14 o
  -1   1  14        4.12        3.41      0.98 o
   0   1  14       20.30       22.56      1.51 o
   1   1  14      100.90       95.70      2.68 o
   2   1  14       52.67       59.37      2.32 o
   3   1  14       33.54       36.53      1.94 o
   4   1  14        1.74       -0.93      1.07 o
  -6   2  14        4.78        9.83      1.55 o
  -5   2  14        0.08       -1.07      1.07 o
  -4   2  14       31.80       28.68      1.94 o
  -3   2  14       17.25       17.57      1.61 o
  -2   2  14        3.35        5.36      1.23 o
  -1   2  14        7.33        7.44      1.13 o
   0   2  14        2.51        1.16      0.93 o
   1   2  14        0.40       -0.31      0.86 o
   2   2  14       37.87       34.04      2.16 o
   3   2  14        1.71        0.65      1.23 o
   4   2  14        0.01       -0.71      1.35 o
  -6   3  14       27.75       26.25      2.54 o
  -5   3  14        7.01        6.45      1.39 o
  -4   3  14        1.81        1.80      1.13 o
  -3   3  14        3.95        3.04      1.16 o
  -2   3  14        0.90        0.68      1.09 o
  -1   3  14       22.88       25.76      1.76 o
   0   3  14       37.35       36.64      2.02 o
   1   3  14        4.07        3.69      1.46 o
   2   3  14        0.12       -1.04      1.13 o
   3   3  14        0.99        3.30      1.28 o
  -6   4  14        1.18        1.17      1.80 o
  -5   4  14        0.22        1.06      1.09 o
  -4   4  14       23.20       32.20      2.09 o
  -3   4  14        1.12        1.64      1.13 o
  -2   4  14       34.55       33.31      2.08 o
  -1   4  14        6.66        4.30      1.13 o
   0   4  14        2.07        4.53      1.33 o
   1   4  14        3.21        4.36      1.36 o
   2   4  14        2.43        2.35      1.40 o
   3   4  14       26.83       27.89      2.36 o
  -5   5  14       36.93       36.65      2.28 o
  -4   5  14        0.24        1.85      1.40 o
  -3   5  14       21.54       21.15      2.00 o
  -2   5  14       23.27       22.35      1.92 o
  -1   5  14        2.54        1.88      1.24 o
   0   5  14       42.98       39.35      2.31 o
   1   5  14       49.07       48.61      2.58 o
   2   5  14        0.14       -1.26      1.26 o
   3   5  14        4.84        5.14      2.23 o
  -5   6  14        0.01        2.56      1.30 o
  -4   6  14       87.60       85.63      3.21 o
  -3   6  14        3.35        3.96      1.51 o
  -2   6  14       18.32       17.35      2.09 o
  -1   6  14        1.70       -0.19      1.43 o
   0   6  14       26.54       30.70      2.43 o
   1   6  14        0.11       -0.46      1.43 o
   2   6  14        6.07        8.76      2.04 o
  -4   7  14        3.67        1.69      1.33 o
  -3   7  14        0.43        1.64      1.27 o
  -2   7  14        0.12       -1.44      1.44 o
  -1   7  14        5.76        7.41      1.80 o
   0   7  14        3.80        5.75      1.70 o
   1   7  14       18.82       18.38      2.52 o
  -3   8  14       59.81       74.99      3.14 o
  -2   8  14        7.08        4.97      1.60 o
  -1   8  14        0.86       -0.44      1.49 o
   0   8  14        0.27       -0.45      1.72 o
  -6   1  15        0.73        0.91      1.29 o
  -5   1  15        0.11        0.98      1.19 o
  -4   1  15        6.38        3.70      1.30 o
  -3   1  15       12.84       13.62      1.45 o
  -2   1  15       10.10       10.05      1.25 o
  -1   1  15        4.09        0.51      0.98 o
   0   1  15        0.82       -0.89      0.89 o
   1   1  15       14.44       24.64      1.67 o
   2   1  15       26.57       27.61      1.81 o
   3   1  15        0.01       -1.18      1.18 o
  -5   2  15        6.04        7.47      1.45 o
  -4   2  15        0.09       -0.90      1.16 o
  -3   2  15        0.75        2.52      1.20 o
  -2   2  15        1.43        0.01      1.06 o
  -1   2  15        1.38        2.21      1.32 o
   0   2  15        0.14       -1.03      1.03 o
   1   2  15       26.54       26.84      1.94 o
   2   2  15        1.97        2.32      1.26 o
  -5   3  15        0.24        0.83      1.30 o
  -4   3  15        6.02        5.48      1.92 o
  -3   3  15       11.20       14.96      1.61 o
  -2   3  15       33.63       38.97      2.20 o
  -1   3  15        0.07        0.80      1.14 o
   0   3  15        5.17       11.53      1.51 o
   1   3  15        3.01        2.74      1.30 o
   2   3  15       14.55       16.68      1.84 o
  -5   4  15        0.73       -0.96      1.19 o
  -4   4  15       13.45       18.72      1.78 o
  -3   4  15        2.71        2.21      1.21 o
  -2   4  15        0.73        1.58      1.19 o
  -1   4  15       62.14       63.37      2.74 o
   0   4  15        9.19        5.37      1.45 o
   1   4  15       32.77       41.69      2.47 o
   2   4  15       51.53       58.18      2.90 o
  -4   5  15        0.08        3.04      1.51 o
  -3   5  15        0.06       -1.23      1.70 o
  -2   5  15       37.91       37.89      2.56 o
  -1   5  15       59.74       71.20      3.97 o
   0   5  15        9.78       19.83      2.18 o
   1   5  15       18.64       22.75      2.30 o
  -3   6  15        4.13        4.12      1.58 o
  -2   6  15       53.00       61.54      3.14 o
  -1   6  15        1.65        1.08      1.55 o
   0   6  15        0.44       -1.45      1.45 o
   1   6  15        1.07        0.27      1.92 o
  -2   7  15        0.76       -1.51      1.51 o
  -1   7  15        2.77        2.42      2.97 o
  -5   0  16       10.33       16.13      4.37 o
  -4   0  16       14.31       12.66      2.52 o
  -3   0  16       10.59       15.54      2.16 o
  -2   0  16        1.02        5.12      1.66 o
  -1   0  16       12.13        8.18      2.28 o
   0   0  16       19.44       21.63      2.38 o
   1   0  16       18.15       17.97      2.86 o
  -4   1  16        1.77        0.14      1.28 o
  -3   1  16        0.65       -0.23      1.23 o
  -2   1  16       10.75       10.72      1.54 o
  -1   1  16        1.18        0.35      1.18 o
   0   1  16        0.74       -0.27      1.14 o
   1   1  16       93.65      122.81      3.48 o
  -4   2  16       12.41        7.39      1.52 o
  -3   2  16       25.96       27.02      2.79 o
  -2   2  16        0.00       -0.59      1.12 o
  -1   2  16       10.80       13.27      1.60 o
   0   2  16       55.20       66.50      3.24 o
   1   2  16       52.15       65.66      2.92 o
  -4   3  16       15.39       19.91      1.96 o
  -3   3  16        9.40        8.21      1.58 o
  -2   3  16        0.55        2.06      1.30 o
  -1   3  16       15.27       20.77      1.81 o
   0   3  16        2.39        0.19      1.22 o
   1   3  16       12.32       15.05      1.91 o
  -3   4  16       25.73       30.12      2.40 o
  -2   4  16        2.89        5.31      1.40 o
  -1   4  16       13.70       15.84      1.71 o
   0   4  16       22.64       31.38      2.14 o
  -2   5  16        3.25        2.18      1.61 o
  -1   5  16        7.07        7.65      1.73 o
  -2   1  17       19.24       23.31      1.98 o
 
